# Supplementary material for: Bis(2,9-dimethyl-1,10-phenanthroline-κ2 N,N′)(10,11,12,13-tetra­hydro­dipyrido[3,2-a:2′,3′-c]phenazine-κ2 N 4,N 5)ruthenium(II) bis­(perchlorate) dihydrate
Source: Acta Crystallogr Sect E Struct Rep Online. 2010 Jan 30;66(Pt 2):m211. doi: 10.1107/S1600536810002874 (PMC2979898; doi:10.1107/S1600536810002874)
Supplement: Supplementary file 2 [file e-66-0m211-Isup2.hkl]

# 
# h,k,l, Fc-squared, Fo-squared, sigma(Fo-squared) and status flag 
# 
data_I
_shelx_title ' 06111m in C2/c' 
_shelx_refln_list_code          4 
_shelx_F_calc_maximum      844.44 
_exptl_crystal_F_000      4256.00 
_reflns_d_resolution_high  0.8107 
 
loop_ 
 _symmetry_equiv_pos_as_xyz 
 'x, y, z' 
 '-x, y, -z+1/2' 
 'x+1/2, y+1/2, z' 
 '-x+1/2, y+1/2, -z+1/2' 
 '-x, -y, -z' 
 'x, -y, z-1/2' 
 '-x+1/2, -y+1/2, -z' 
 'x+1/2, -y+1/2, z-1/2' 
 
_cell_length_a    25.8621 
_cell_length_b    24.4418 
_cell_length_c    18.5170 
_cell_angle_alpha  90.000 
_cell_angle_beta  126.229 
_cell_angle_gamma  90.000 
 
_shelx_F_squared_multiplier     1.000 
 
loop_ 
 _refln_index_h 
 _refln_index_k 
 _refln_index_l 
 _refln_F_squared_calc 
 _refln_F_squared_meas 
 _refln_F_squared_sigma 
 _refln_observed_status 
   2   0   0   487483.66   447159.53    286.64 o 
   4   0   0     3612.10     4873.32    453.06 o 
   6   0   0       14.14      703.73    384.76 o 
  10   0   0    19699.78    20588.39    649.95 o 
  12   0   0    26056.41    23163.48    325.58 o 
  14   0   0    18649.82    16827.75    222.16 o 
  16   0   0    58150.48    56305.21    488.13 o 
  18   0   0    23012.26    20978.98     61.13 o 
  20   0   0     4706.67     5781.68    661.13 o 
  22   0   0      872.29      729.96   1039.24 o 
  24   0   0     6115.19     5913.00    661.13 o 
   1   1   0      708.51      701.43     35.18 o 
   3   1   0    26253.17    24599.63    132.13 o 
   5   1   0     5519.90     6141.21    554.13 o 
   7   1   0    20016.14    17360.48    177.52 o 
   9   1   0   121008.94   109781.48   1219.18 o 
  11   1   0    30528.02    28966.93    192.54 o 
  13   1   0     5327.62     4995.50    149.63 o 
  15   1   0     1516.19     1451.22     24.78 o 
  17   1   0      267.68      376.58     54.07 o 
  19   1   0     5426.38     4970.87    245.77 o 
  21   1   0     1994.14     2381.96    358.91 o 
  23   1   0    14763.71    14607.21    316.90 o 
  25   1   0     4531.67     4077.22    266.23 o 
   0   2   0   324717.59   294727.38    219.62 o 
   2   2   0     1754.59     2808.48    283.15 o 
   4   2   0      460.22     1064.65    122.57 o 
   6   2   0    33230.18    31062.52    491.37 o 
   8   2   0     5319.26     6375.59    235.36 o 
  10   2   0    65586.93    61388.62    261.18 o 
  12   2   0     1070.78     1050.69    105.56 o 
  14   2   0      166.33      365.45     77.39 o 
  16   2   0     3802.87     4330.70    364.16 o 
  18   2   0      835.43     1178.99    368.73 o 
  20   2   0      957.40     1005.12    128.84 o 
  22   2   0       57.54      209.71    330.34 o 
  24   2   0     1690.77     1765.99    211.49 o 
   1   3   0     7502.42     7088.51    319.44 o 
   3   3   0        4.46      310.13    976.18 o 
   5   3   0   242499.53   222468.22   2013.30 o 
   7   3   0        0.35       69.62     54.74 o 
   9   3   0      637.58      736.80    141.17 o 
  11   3   0    12938.28    12636.57    358.56 o 
  13   3   0     3287.82     3164.33    150.10 o 
  15   3   0     1458.66     2593.43    298.44 o 
  17   3   0     3749.34     3552.05    112.90 o 
  19   3   0    11811.93    10740.97    229.13 o 
  21   3   0     1053.02     1066.08     69.30 o 
  23   3   0      506.17      500.96    335.96 o 
  25   3   0      558.85      768.02    238.93 o 
   0   4   0   106980.49   101255.23   2101.57 o 
   2   4   0     8085.34     8472.45    170.05 o 
   4   4   0    88632.59    82217.79   2315.89 o 
   6   4   0     6474.30     6010.56    102.56 o 
   8   4   0    18820.35    19644.88    514.47 o 
  10   4   0      241.59      330.29    125.18 o 
  12   4   0    20149.19    18201.42    474.62 o 
  14   4   0     7058.45     7243.17    221.31 o 
  16   4   0    10973.84    10321.65    136.71 o 
  18   4   0      880.64     1120.30    188.38 o 
  20   4   0      224.86      290.66    496.61 o 
  22   4   0      365.85      375.46    231.81 o 
  24   4   0       10.18       93.70    237.83 o 
   1   5   0    18837.26    16928.13    818.18 o 
   3   5   0   376298.28   341322.38    976.47 o 
   5   5   0   153865.28   144149.91   2972.08 o 
   7   5   0   183968.73   172635.45    907.06 o 
   9   5   0   114643.02   109212.49   1789.13 o 
  11   5   0      127.88      351.41    148.01 o 
  13   5   0    21287.00    20217.00    286.31 o 
  15   5   0     5607.17     5252.25    240.06 o 
  17   5   0       92.16      452.73    380.82 o 
  19   5   0     4739.36     4751.48    349.47 o 
  21   5   0    16365.36    16579.46    437.81 o 
  23   5   0     7083.78     6885.10    575.54 o 
  25   5   0     1998.94     2133.81    441.96 o 
   0   6   0    28160.43    27470.78    389.51 o 
   2   6   0    67531.65    62168.45   2586.56 o 
   4   6   0   128717.44   114144.71    336.40 o 
   6   6   0       38.33      362.31    343.32 o 
   8   6   0    37822.19    33227.24    178.70 o 
  10   6   0     8427.05     8098.32     94.84 o 
  12   6   0    21758.01    19771.26    383.54 o 
  14   6   0    45393.71    43812.64    468.02 o 
  16   6   0     9612.73     9709.76    328.54 o 
  18   6   0     3881.85     3788.43    178.25 o 
  20   6   0     2697.66     3058.84    304.30 o 
  22   6   0     2616.80     2231.46    256.57 o 
  24   6   0      983.04     1018.86    201.17 o 
   1   7   0    17939.75    17659.71    489.24 o 
   3   7   0    98465.20    88359.95    874.36 o 
   5   7   0    15437.91    15628.58    309.82 o 
   7   7   0    43200.17    41192.31    417.52 o 
   9   7   0    22307.29    20591.63    283.47 o 
  11   7   0    35359.22    32713.28    485.04 o 
  13   7   0    12194.47    11511.85    100.53 o 
  15   7   0     1502.99     1386.95    242.65 o 
  17   7   0      126.62      279.08    346.41 o 
  19   7   0     2655.69     2435.32    192.11 o 
  21   7   0    11480.55    12522.43    548.09 o 
  23   7   0     6218.18     5902.72     91.01 o 
  25   7   0      219.16      317.80     72.23 o 
   0   8   0   156082.53   153646.03   1034.03 o 
   2   8   0    72922.78    68184.41   1183.05 o 
   4   8   0    55780.77    52354.00    591.82 o 
   6   8   0    16718.25    16745.52    603.12 o 
   8   8   0      267.04      491.55    282.45 o 
  10   8   0       32.30      564.56    188.21 o 
  12   8   0    18469.33    18272.39    617.27 o 
  14   8   0     2610.24     2495.57    714.67 o 
  16   8   0     9839.56    10206.20    471.32 o 
  18   8   0     1610.00     2280.53    300.54 o 
  20   8   0      361.30      299.50    355.77 o 
  22   8   0      275.82      308.71    186.87 o 
  24   8   0      553.41      424.75    176.68 o 
   1   9   0     7706.10     7482.94    281.71 o 
   3   9   0      745.53     1141.31    467.02 o 
   5   9   0    16976.99    16078.14   1021.30 o 
   7   9   0     5134.15     5807.86    235.90 o 
   9   9   0       94.92      525.50    153.06 o 
  11   9   0       44.55      530.90    164.11 o 
  13   9   0     4623.02     4496.58     86.69 o 
  15   9   0      835.23      924.69    193.88 o 
  17   9   0      720.84      820.36    419.27 o 
  19   9   0     1249.60     1357.44    331.33 o 
  21   9   0     2899.64     3328.14    538.09 o 
  23   9   0      383.17      478.73    524.71 o 
   0  10   0     1899.17     1982.80    275.88 o 
   2  10   0     2776.47     3660.09    364.24 o 
   4  10   0     1503.16     1625.70     79.61 o 
   6  10   0       61.24      607.62    342.79 o 
   8  10   0     7455.15     7374.56    509.07 o 
  10  10   0    24173.52    23668.40    479.85 o 
  12  10   0    40961.71    37891.91    427.60 o 
  14  10   0    33236.20    32500.66    358.00 o 
  16  10   0      878.07      913.88    343.90 o 
  18  10   0     6763.42     6748.22    724.66 o 
  20  10   0     9601.66     9624.05    410.46 o 
  22  10   0      410.53      487.47     93.44 o 
  24  10   0      782.15      706.41    638.48 o 
   1  11   0    17258.34    17444.61    118.91 o 
   3  11   0   106287.30    99967.96   2510.02 o 
   5  11   0    26450.19    26698.74    575.74 o 
   7  11   0      220.84      466.36    235.04 o 
   9  11   0     1019.93     1635.26    546.03 o 
  11  11   0     6001.96     6225.28    262.87 o 
  13  11   0       32.98       70.69    158.07 o 
  15  11   0     2129.65     1931.88    157.64 o 
  17  11   0     1969.94     1787.01    323.83 o 
  19  11   0     5861.35     5703.48    101.69 o 
  21  11   0     8397.27     8747.96    163.45 o 
  23  11   0    10670.93    10876.88    418.86 o 
   0  12   0   146749.91   138962.47    547.66 o 
   2  12   0    27957.82    26921.76    502.98 o 
   4  12   0      379.73     2571.21    493.66 o 
   6  12   0      261.83      245.19    252.44 o 
   8  12   0       28.11       93.39    179.93 o 
  10  12   0       10.83       13.58    257.51 o 
  12  12   0     5116.92     5349.27    378.07 o 
  14  12   0     4107.70     4985.01    204.85 o 
  16  12   0    33656.37    31738.76    861.18 o 
  18  12   0    38178.76    35101.72    352.46 o 
  20  12   0     7453.22     6281.01    220.33 o 
  22  12   0      399.46      398.49    255.85 o 
   1  13   0       91.17      451.37    356.85 o 
   3  13   0    36689.68    36011.86    400.79 o 
   5  13   0    27934.63    24929.87    653.95 o 
   7  13   0    46335.30    44144.93    448.13 o 
   9  13   0    44644.61    41855.19    222.21 o 
  11  13   0     5898.61     5627.06    291.39 o 
  13  13   0     1287.33     1184.62     86.55 o 
  15  13   0      211.12      659.45    401.27 o 
  17  13   0    10660.52    10993.57    630.82 o 
  19  13   0     8225.82     7838.54    361.34 o 
  21  13   0     3988.74     4299.70    427.02 o 
  23  13   0     4219.79     4038.30     33.96 o 
   0  14   0      507.05     2370.30    459.84 o 
   2  14   0     9826.44     9736.38    172.98 o 
   4  14   0    17483.84    17774.83    269.53 o 
   6  14   0     3269.04     2972.68    212.13 o 
   8  14   0      822.18      943.25    163.23 o 
  10  14   0     3589.92     3818.34    496.50 o 
  12  14   0     1768.50     1692.32    299.59 o 
  14  14   0       14.51       54.79     52.79 o 
  16  14   0      579.01      930.32    300.39 o 
  18  14   0     4270.89     4046.04    254.16 o 
  20  14   0     3996.80     3497.58    103.02 o 
  22  14   0       96.19      322.13    373.09 o 
   1  15   0     3319.88     2697.27    134.64 o 
   3  15   0       29.37     1748.79    462.26 o 
   5  15   0    13532.47    12179.40    305.96 o 
   7  15   0      117.84      207.19    244.00 o 
   9  15   0     6020.67     5550.35    306.56 o 
  11  15   0      221.74      339.32    126.54 o 
  13  15   0     7396.81     7008.21    279.60 o 
  15  15   0     1171.83     1488.14    462.94 o 
  17  15   0     1855.27     1866.51     97.13 o 
  19  15   0       65.77      118.71    124.02 o 
  21  15   0      569.36     1102.41    314.26 o 
   0  16   0    20278.62    19669.26    235.92 o 
   2  16   0     4158.98     4019.89     84.98 o 
   4  16   0     1447.52     1279.13    149.92 o 
   6  16   0      249.00      785.66    223.91 o 
   8  16   0      693.60      789.19    295.18 o 
  10  16   0     3733.78     4039.84    622.98 o 
  12  16   0      970.48      754.41    162.54 o 
  14  16   0        3.21      132.03    174.02 o 
  16  16   0     4113.33     4437.40    256.65 o 
  18  16   0     5347.73     5937.91    710.69 o 
  20  16   0      238.51      326.69     46.87 o 
   1  17   0     2438.36     2446.37    204.48 o 
   3  17   0     2912.87     2704.15    106.63 o 
   5  17   0     8166.21     7985.21    192.23 o 
   7  17   0    15295.38    16246.03    394.53 o 
   9  17   0    12477.11    13004.01    157.41 o 
  11  17   0     5051.98     5498.01    157.55 o 
  13  17   0     1232.60     1224.00    402.19 o 
  15  17   0        2.20      285.27    227.77 o 
  17  17   0     1737.43     1774.93    206.26 o 
  19  17   0     1343.24     1513.40     59.07 o 
  21  17   0     6337.58     5476.31    353.43 o 
   0  18   0     4961.88     7373.69    627.25 o 
   2  18   0    10650.09    12074.55    615.58 o 
   4  18   0    24599.83    23968.64    414.27 o 
   6  18   0      666.82      942.22    632.84 o 
   8  18   0     3369.77     3331.41    630.78 o 
  10  18   0     1805.84     1908.13    225.19 o 
  12  18   0    13186.57    13157.05    459.51 o 
  14  18   0    23776.26    22714.33    257.85 o 
  16  18   0     3441.84     4157.59    276.70 o 
  18  18   0     4846.25     5044.08    219.62 o 
  20  18   0     1494.90     2474.10    559.25 o 
   1  19   0      143.46      179.45    338.27 o 
   3  19   0     4352.23     4244.21    425.25 o 
   5  19   0    36788.79    36364.06    786.33 o 
   7  19   0     4001.53     4128.35    294.81 o 
   9  19   0      314.97      748.04    444.54 o 
  11  19   0     1701.80     2066.01    259.70 o 
  13  19   0    10304.28    10176.88    346.64 o 
  15  19   0     1505.22     1761.04    286.83 o 
  17  19   0      238.99      815.91    430.86 o 
  19  19   0     1506.45     2028.45    652.87 o 
   0  20   0      977.75     1356.46     69.52 o 
   2  20   0     1122.55      727.01     62.22 o 
   4  20   0     2349.01     3227.66    377.85 o 
   6  20   0       17.91        3.62     88.69 o 
   8  20   0      444.01      423.23    408.71 o 
  10  20   0      158.39      491.67    266.94 o 
  12  20   0     8980.00     8872.30    347.94 o 
  14  20   0     4919.08     6548.96    782.03 o 
  16  20   0     6254.69     5559.82    433.21 o 
  18  20   0     2095.25     2199.10    251.32 o 
   1  21   0     2692.15     2526.56    224.90 o 
   3  21   0     2979.98     3391.17    203.91 o 
   5  21   0        8.74      258.82     63.46 o 
   7  21   0        2.28       18.79     87.03 o 
   9  21   0      830.17     1072.54    506.33 o 
  11  21   0        7.80       15.40    311.25 o 
  13  21   0       18.33        1.81    665.07 o 
  15  21   0      337.59      462.99    422.05 o 
  17  21   0     1025.01     1113.36    198.99 o 
   0  22   0      166.06     1049.14    419.67 o 
   2  22   0     4598.27     4410.80    352.29 o 
   4  22   0     2062.87     2370.86    266.33 o 
   6  22   0        2.81      273.85    169.98 o 
   8  22   0      228.88      221.16    792.62 o 
  10  22   0      192.07      583.79    280.53 o 
  12  22   0     1528.25     2243.92    644.26 o 
  14  22   0     3031.44     3166.11    139.44 o 
  16  22   0      217.09      150.38    101.57 o 
   1  23   0       41.57       80.59    332.62 o 
   3  23   0    21334.02    21577.47    372.64 o 
   5  23   0    20937.13    20517.99    249.86 o 
   7  23   0     7826.78     8394.21    911.09 o 
   9  23   0     5077.68     5176.60    449.53 o 
  11  23   0     1444.64     1637.89    216.00 o 
  13  23   0     1857.27     2519.13    493.24 o 
  15  23   0      636.71      854.40    318.08 o 
   0  24   0    22119.41    22903.29    715.24 o 
   2  24   0     6611.60     6352.51    242.56 o 
   4  24   0      178.12     1028.38    400.29 o 
   6  24   0        5.90       85.78    302.02 o 
   8  24   0      446.15      521.74    512.90 o 
  10  24   0      764.57      894.70    262.04 o 
  12  24   0     3746.41     4306.67    379.97 o 
  14  24   0     3659.83     4541.31    683.18 o 
   1  25   0     1584.23     1601.73    115.73 o 
   3  25   0     1947.18     2206.61    166.82 o 
   5  25   0      399.84     1166.07    510.75 o 
   7  25   0     4723.10     5043.43    661.54 o 
   9  25   0    13868.05    14185.61    366.31 o 
  11  25   0      775.47     1022.45    386.70 o 
  13  25   0      314.42      313.20     40.61 o 
   0  26   0     3941.07     4416.82    416.93 o 
   2  26   0     3832.57     4372.92    462.44 o 
   4  26   0     1316.09     1665.43    414.59 o 
   6  26   0      114.67      308.70    587.37 o 
   8  26   0     1936.60     2167.45    576.28 o 
  10  26   0      494.21      600.86    291.43 o 
  12  26   0       83.80      829.34    523.29 o 
   1  27   0       93.39       50.72     98.22 o 
   3  27   0       19.70      173.62    175.50 o 
   5  27   0      190.08       66.38    402.84 o 
   7  27   0        1.79       10.25    116.83 o 
   9  27   0        0.47        4.91     69.08 o 
  11  27   0       44.14       38.94    782.55 o 
   0  28   0    13535.50    15826.73    880.75 o 
   2  28   0     1189.36     2098.24    532.95 o 
   4  28   0     1789.11     2377.95    486.37 o 
   6  28   0      153.75      367.91    726.71 o 
   8  28   0      219.74      613.29    625.28 o 
   1  29   0     1418.54     1321.09    210.31 o 
   3  29   0       20.83      187.47    766.18 o 
   5  29   0     2354.31     2786.24    563.77 o 
   7  29   0     3762.59     4721.13    318.87 o 
   0  30   0     7163.69     8266.79    690.56 o 
   2  30   0     7411.79     8163.10    828.67 o 
 -25   1   1     4718.77     4897.50    271.03 o 
 -23   1   1     3967.94     4252.33    661.34 o 
 -21   1   1       89.20      730.89    464.25 o 
 -19   1   1     1185.00     1231.58    625.13 o 
 -17   1   1      495.05      757.83    361.47 o 
 -15   1   1     1164.65     1089.74    100.16 o 
 -13   1   1       18.42      227.92    387.77 o 
 -11   1   1    31011.05    27788.82    435.95 o 
  -9   1   1    34318.41    33388.32    648.63 o 
  -7   1   1    11325.38    11443.29    373.95 o 
  -5   1   1    42123.80    40140.22    387.62 o 
  -3   1   1      481.21      788.56    179.96 o 
  -1   1   1    36065.37    33918.49    900.22 o 
   1   1   1   245132.22   224461.06    899.09 o 
   3   1   1    89204.03    86728.66   1253.86 o 
   5   1   1     5299.46     5541.63    886.21 o 
   7   1   1        2.59      661.45    279.40 o 
   9   1   1    13635.36    13974.32    315.60 o 
  11   1   1      169.66      322.98    307.45 o 
  13   1   1     1831.79     2003.56    291.83 o 
  15   1   1     2998.82     2863.42    182.50 o 
  17   1   1     2770.19     3498.40    640.52 o 
  19   1   1    15900.78    14612.90     84.68 o 
  21   1   1     7174.34     7436.26    727.61 o 
  23   1   1     1214.88     1117.41     70.41 o 
 -26   2   1       16.43       11.77    626.57 o 
 -24   2   1     8106.67     8280.89    479.86 o 
 -22   2   1    17929.87    17194.75    270.11 o 
 -20   2   1     2489.47     2738.37    519.50 o 
 -18   2   1     5786.27     6240.94    480.72 o 
 -16   2   1    46702.87    42873.89    396.45 o 
 -14   2   1     7049.72     6945.23    343.92 o 
 -12   2   1      999.90     1229.68    413.02 o 
 -10   2   1     2708.82     2950.38    118.05 o 
  -8   2   1    44868.29    41690.46    364.02 o 
  -6   2   1   248559.39   227168.38    671.33 o 
  -4   2   1   176111.31   165704.53   1902.23 o 
  -2   2   1     1378.82     9378.03    697.35 o 
   0   2   1   220560.84   203067.72    115.69 o 
   2   2   1    30371.44    26999.54    330.67 o 
   4   2   1    58970.01    55221.33    494.62 o 
   6   2   1     1150.83     1632.31    373.76 o 
   8   2   1      555.20     1210.53    308.02 o 
  10   2   1    41001.48    37640.82    232.01 o 
  12   2   1    30804.77    27369.43    123.88 o 
  14   2   1     2904.29     2750.90    186.57 o 
  16   2   1     3538.36     4800.48    299.61 o 
  18   2   1      261.79      676.22    221.54 o 
  20   2   1     2221.84     1971.92    171.20 o 
  22   2   1     4719.51     4526.26    210.52 o 
  24   2   1     1259.35     1390.85    301.81 o 
 -25   3   1    12117.97    12249.78    384.45 o 
 -23   3   1     5935.99     6993.15    250.14 o 
 -21   3   1     4043.68     3822.19    116.83 o 
 -19   3   1       30.68      181.60    186.68 o 
 -17   3   1     2653.51     2555.02    304.20 o 
 -15   3   1    14148.98    14859.50    326.58 o 
 -13   3   1    46834.83    44291.95    801.87 o 
 -11   3   1    82657.20    76187.48   3614.40 o 
  -9   3   1    49422.40    47063.02    348.66 o 
  -7   3   1    51290.63    46961.66    297.68 o 
  -5   3   1     2001.63     2326.64    181.96 o 
  -3   3   1    14509.62    14136.92    354.21 o 
  -1   3   1    44353.03    40445.94    334.86 o 
   1   3   1    96208.94    93019.52    507.63 o 
   3   3   1    49022.37    44372.12    348.36 o 
   5   3   1   133773.25   121754.91   2006.05 o 
   7   3   1    29482.72    27230.42    637.34 o 
   9   3   1    61851.78    56687.88    409.96 o 
  11   3   1     1360.89     2075.08    314.37 o 
  13   3   1     2249.27     2407.41    275.59 o 
  15   3   1     8200.52     8371.32    796.77 o 
  17   3   1    14287.49    13403.26    457.46 o 
  19   3   1     9354.68     8786.21    555.84 o 
  21   3   1     8429.62     9276.61    494.84 o 
  23   3   1     7362.47     7631.27    623.77 o 
 -26   4   1       18.43       99.13    117.96 o 
 -24   4   1        4.10      259.42    648.43 o 
 -22   4   1     1594.51     2010.58    437.55 o 
 -20   4   1    15924.70    14930.99    239.32 o 
 -18   4   1    10315.67    10737.78    569.12 o 
 -16   4   1     7737.96     8740.60    555.72 o 
 -14   4   1    29585.70    28377.54    505.46 o 
 -12   4   1      982.72      957.89    190.28 o 
 -10   4   1     4381.61     4530.17    378.99 o 
  -8   4   1     7872.42     7040.34    488.95 o 
  -6   4   1      978.82     1016.77    132.41 o 
  -4   4   1   262460.41   250834.63    344.81 o 
  -2   4   1   239645.25   215966.14    301.77 o 
   0   4   1     9806.14    14582.90   1467.44 o 
   2   4   1    18907.13    19205.76    284.11 o 
   4   4   1    57821.88    53761.73    596.82 o 
   6   4   1     8231.52     7793.03    546.64 o 
   8   4   1    52560.52    47769.43    197.33 o 
  10   4   1    13974.74    12568.18    532.82 o 
  12   4   1    26738.04    24451.88    147.94 o 
  14   4   1     8838.09     8316.51    866.22 o 
  16   4   1    12456.91    12135.65    203.69 o 
  18   4   1     3745.26     4258.12    158.86 o 
  20   4   1     6567.47     6177.00     73.58 o 
  22   4   1     2909.72     2548.06    263.88 o 
  24   4   1    11448.63    10433.19    206.72 o 
 -25   5   1      927.03      899.66    227.91 o 
 -23   5   1     1740.16     2009.88    282.63 o 
 -21   5   1     1024.04     1063.14    413.23 o 
 -19   5   1     5156.84     4705.93    210.23 o 
 -17   5   1     4944.44     5127.05    428.19 o 
 -15   5   1     5049.48     4683.01    167.81 o 
 -13   5   1     7846.47     8193.30    261.37 o 
 -11   5   1   127319.23   119136.88    498.47 o 
  -9   5   1    50714.67    43893.84    463.91 o 
  -7   5   1   146758.58   134840.69   1441.21 o 
  -5   5   1    99038.44    88390.21   1135.02 o 
  -3   5   1    12409.99    11463.11    965.65 o 
  -1   5   1    67948.87    66688.16    369.11 o 
   1   5   1    21640.69    20309.27    298.11 o 
   3   5   1   713073.94   658203.06   5545.97 o 
   5   5   1     3265.84     3023.54    124.34 o 
   7   5   1    29027.21    27824.75    771.52 o 
   9   5   1    33012.11    29964.85    596.48 o 
  11   5   1    10477.24    11001.35    315.58 o 
  13   5   1     5423.45     5328.83    234.39 o 
  15   5   1     7560.16     8634.59    383.25 o 
  17   5   1    20652.78    20140.45    459.63 o 
  19   5   1       14.00      722.83    528.23 o 
  21   5   1      552.60      854.08    607.33 o 
  23   5   1     1950.25     1808.09     46.71 o 
 -26   6   1      364.91      447.63    369.24 o 
 -24   6   1       99.60      158.94    636.87 o 
 -22   6   1      177.42      127.70    418.43 o 
 -20   6   1     1300.53     1619.98    160.74 o 
 -18   6   1     1038.89     1033.33     62.84 o 
 -16   6   1      597.71      605.72    460.34 o 
 -14   6   1      113.32      245.30    335.50 o 
 -12   6   1     2107.68     2687.59    357.97 o 
 -10   6   1     2422.87     2479.96    167.34 o 
  -8   6   1     3355.09     3620.97    337.85 o 
  -6   6   1    78261.89    72806.02   2367.71 o 
  -4   6   1      220.99      468.02    277.19 o 
  -2   6   1    37993.12    36446.48    288.84 o 
   0   6   1    91501.84    83054.30    389.98 o 
   2   6   1   214238.36   195031.86    549.22 o 
   4   6   1        4.72      213.84    376.87 o 
   6   6   1     1107.68     1530.85    357.32 o 
   8   6   1     1769.27     2149.80    269.85 o 
  10   6   1     2548.60     2314.76     83.02 o 
  12   6   1      870.48     1135.54    273.07 o 
  14   6   1      150.19      449.20    424.10 o 
  16   6   1      977.69      904.87     40.24 o 
  18   6   1     2579.32     2952.75    286.08 o 
  20   6   1     1655.39     2004.73    265.38 o 
  22   6   1      238.47      460.06    626.57 o 
  24   6   1       25.74        5.43    126.64 o 
 -25   7   1      978.95     1106.58    506.36 o 
 -23   7   1       13.59       11.77    392.79 o 
 -21   7   1      228.73      296.49    468.84 o 
 -19   7   1        2.79      327.30    209.06 o 
 -17   7   1     1326.72     1222.62    105.85 o 
 -15   7   1     1325.19     1153.63    478.38 o 
 -13   7   1     9759.95     9839.38    590.55 o 
 -11   7   1     7775.50     7377.53     72.07 o 
  -9   7   1     7657.79     8212.66    167.59 o 
  -7   7   1   133006.55   128759.30    755.02 o 
  -5   7   1    13916.09    12528.37    445.80 o 
  -3   7   1    46932.86    45203.57    571.24 o 
  -1   7   1    46079.23    40948.59    169.02 o 
   1   7   1    28065.98    28083.72    231.02 o 
   3   7   1    49054.54    46474.59   1403.07 o 
   5   7   1    52955.94    47984.96    471.78 o 
   7   7   1     7865.57     8259.15    413.26 o 
   9   7   1    33550.86    33833.28    433.09 o 
  11   7   1       14.92      342.67    131.44 o 
  13   7   1     5181.91     4884.51    167.39 o 
  15   7   1    11865.41    12771.02    412.80 o 
  17   7   1     5614.86     5926.74    421.07 o 
  19   7   1        4.15      271.27    701.47 o 
  21   7   1      737.69      712.75     64.30 o 
  23   7   1      496.53     1036.78    760.32 o 
 -24   8   1     1952.22     1806.78    303.87 o 
 -22   8   1     6135.59     7682.14    675.84 o 
 -20   8   1    10349.80     9846.95    245.87 o 
 -18   8   1     9346.27     9006.71    672.63 o 
 -16   8   1     4081.58     5569.37    364.30 o 
 -14   8   1     5498.77     6946.46    425.52 o 
 -12   8   1     3752.44     3618.87    151.60 o 
 -10   8   1    21748.71    21475.80    162.14 o 
  -8   8   1    50798.71    49165.17   1545.06 o 
  -6   8   1     3379.87     3863.95    859.09 o 
  -4   8   1    48953.48    46415.72    700.73 o 
  -2   8   1    66791.15    59801.24    673.63 o 
   0   8   1     8398.95     7888.22    561.31 o 
   2   8   1     6690.82     6442.28     80.29 o 
   4   8   1     6788.14     7054.75    519.10 o 
   6   8   1     1225.11     1322.15    174.25 o 
   8   8   1   111134.86   106803.68    814.49 o 
  10   8   1     9268.19     8429.17    332.75 o 
  12   8   1    25309.56    22848.15    481.49 o 
  14   8   1    17826.16    17149.80    977.15 o 
  16   8   1    11642.77    10370.75    136.70 o 
  18   8   1     2272.25     2134.81    176.35 o 
  20   8   1     1843.47     1675.73    277.59 o 
  22   8   1      203.60      244.36    154.88 o 
 -25   9   1     2766.77     2962.84    393.05 o 
 -23   9   1     1384.81     1556.45    199.27 o 
 -21   9   1      146.21      117.06     18.00 o 
 -19   9   1     5147.61     4831.92    180.98 o 
 -17   9   1       86.96      158.65    242.27 o 
 -15   9   1     5102.64     5717.65    750.80 o 
 -13   9   1    21200.53    20202.85    418.10 o 
 -11   9   1    97755.12    92499.48   1293.08 o 
  -9   9   1    53408.64    52412.21    494.03 o 
  -7   9   1   191461.47   179272.97   1578.25 o 
  -5   9   1    14808.85    13881.97    169.89 o 
  -3   9   1       45.06      269.54     97.74 o 
  -1   9   1     2238.55     3877.20    295.53 o 
   1   9   1    62105.38    58715.42   2238.56 o 
   3   9   1   102300.98    98092.50    399.48 o 
   5   9   1    52401.30    49291.31   2939.02 o 
   7   9   1     7152.52     6129.28    624.74 o 
   9   9   1     2143.86     2288.67    234.15 o 
  11   9   1      665.56      682.80    290.91 o 
  13   9   1    11932.73    12161.52    491.19 o 
  15   9   1     5427.77     5885.02    563.63 o 
  17   9   1    24981.34    23166.24    453.59 o 
  19   9   1    10027.75    10242.19    341.82 o 
  21   9   1     9670.32     9665.44    464.15 o 
  23   9   1     2814.06     2938.40    247.47 o 
 -24  10   1     2211.51     2764.50    443.77 o 
 -22  10   1    16706.56    16434.24    327.32 o 
 -20  10   1       12.56      103.83    379.72 o 
 -18  10   1     7804.01     9027.55    328.63 o 
 -16  10   1    16500.88    15925.59    532.24 o 
 -14  10   1     5626.25     5676.66    141.71 o 
 -12  10   1    22101.47    21766.29    341.81 o 
 -10  10   1     6871.63     5777.44    130.85 o 
  -8  10   1    27591.58    27015.86    586.33 o 
  -6  10   1   168525.56   156936.78   1923.12 o 
  -4  10   1    32640.37    30000.83    206.59 o 
  -2  10   1    23176.01    22837.21    317.83 o 
   0  10   1    53183.99    49134.12    292.82 o 
   2  10   1    25317.05    24557.26    277.29 o 
   4  10   1    33239.77    33146.70    535.52 o 
   6  10   1     5888.67     6824.85    353.94 o 
   8  10   1       77.77      552.63    254.97 o 
  10  10   1       50.54      145.04    366.99 o 
  12  10   1    32369.88    31201.50    514.24 o 
  14  10   1    23425.62    21520.44    757.40 o 
  16  10   1     9019.36     9539.86    408.64 o 
  18  10   1     2774.37     2593.45    186.07 o 
  20  10   1      475.92      676.26    364.98 o 
  22  10   1     1346.39     1861.46    686.79 o 
 -23  11   1     2326.65     2673.49   1086.78 o 
 -21  11   1       90.87      161.08    160.45 o 
 -19  11   1    14291.49    12875.15    167.80 o 
 -17  11   1     5870.39     5421.64     78.78 o 
 -15  11   1    26318.17    24962.89    741.59 o 
 -13  11   1      708.10      678.97    352.57 o 
 -11  11   1     1041.18     1143.39     83.79 o 
  -9  11   1     5992.66     6876.28    467.58 o 
  -7  11   1    27911.30    28343.38    349.34 o 
  -5  11   1    22032.72    21336.71    199.53 o 
  -3  11   1       54.95      204.59     48.04 o 
  -1  11   1        3.52      288.50    192.67 o 
   1  11   1     9838.78    11296.34    450.16 o 
   3  11   1    45082.52    42143.65     89.01 o 
   5  11   1    53479.90    49610.64    393.01 o 
   7  11   1       71.89      136.20    290.65 o 
   9  11   1     1304.09     1237.81    135.37 o 
  11  11   1     9316.93     9205.33    460.61 o 
  13  11   1      158.46      254.28    300.87 o 
  15  11   1     7038.97     6683.24    262.46 o 
  17  11   1    10902.06    11438.05    282.91 o 
  19  11   1      842.60     1277.57    265.35 o 
  21  11   1     6228.77     6293.06    700.54 o 
  23  11   1     1276.99     1885.40    568.96 o 
 -24  12   1      208.15      276.68    354.11 o 
 -22  12   1        6.95      113.46    131.24 o 
 -20  12   1     3136.71     2634.72    268.85 o 
 -18  12   1      193.25      174.28     56.67 o 
 -16  12   1       40.23       72.17    155.14 o 
 -14  12   1      126.53      101.94     40.97 o 
 -12  12   1      740.55      624.81     67.76 o 
 -10  12   1     6506.62     7018.87    480.63 o 
  -8  12   1      809.25     1499.04    278.28 o 
  -6  12   1     1155.71     1410.50    519.91 o 
  -4  12   1    10530.91    10312.42    306.85 o 
  -2  12   1     5188.36     4171.64    159.38 o 
   0  12   1      660.97      767.89    167.87 o 
   2  12   1     1192.21     3219.41    305.16 o 
   4  12   1    36006.73    32798.39    623.59 o 
   6  12   1    18133.22    16553.36    174.47 o 
   8  12   1     1117.58     1246.95    484.29 o 
  10  12   1      853.11      862.28    613.41 o 
  12  12   1        0.48      325.44    196.90 o 
  14  12   1       13.25       29.89    283.92 o 
  16  12   1      971.77     1110.82    397.96 o 
  18  12   1     6599.79     5979.19    253.68 o 
  20  12   1      165.23      194.69    142.67 o 
  22  12   1       11.07      338.42    254.78 o 
 -23  13   1      447.30      433.77     69.90 o 
 -21  13   1       90.82      238.72    363.37 o 
 -19  13   1      912.50     1561.14    374.98 o 
 -17  13   1       53.05       82.41     80.48 o 
 -15  13   1      293.00      278.86    144.69 o 
 -13  13   1     9276.85     9717.35    167.53 o 
 -11  13   1     3590.98     4285.33    339.89 o 
  -9  13   1     5859.70     5617.26    204.94 o 
  -7  13   1      829.74     1169.45    147.26 o 
  -5  13   1    15389.32    14274.86    236.21 o 
  -3  13   1     2314.26     2177.93    111.38 o 
  -1  13   1        0.51      408.40    337.08 o 
   1  13   1     4328.43     3324.25    113.92 o 
   3  13   1    37128.86    35461.05    214.32 o 
   5  13   1    11056.59    11352.87    350.28 o 
   7  13   1     6855.45     7354.63    254.89 o 
   9  13   1     5231.55     5048.68    472.91 o 
  11  13   1     2952.71     2477.27    158.73 o 
  13  13   1     9446.58     9852.64    712.23 o 
  15  13   1     3255.24     3814.41    426.67 o 
  17  13   1       93.65      434.35    279.03 o 
  19  13   1     5499.47     5098.30    357.60 o 
  21  13   1     3181.37     3413.12    237.26 o 
 -22  14   1     2874.79     3081.56    215.04 o 
 -20  14   1      348.10      948.34    434.41 o 
 -18  14   1     8654.95     8267.67    449.43 o 
 -16  14   1    18306.14    17721.39    301.83 o 
 -14  14   1    10576.21     9882.76    100.83 o 
 -12  14   1     9743.24    10288.91    230.84 o 
 -10  14   1    15350.42    15095.54    497.33 o 
  -8  14   1    18501.60    19040.67    395.77 o 
  -6  14   1    81564.37    75558.75    733.53 o 
  -4  14   1    46265.86    43278.42    421.27 o 
  -2  14   1    26186.78    26587.25    254.64 o 
   0  14   1    14759.06    15587.76    219.69 o 
   2  14   1    16689.15    15431.96    389.87 o 
   4  14   1     6647.84     6495.84    589.36 o 
   6  14   1    19067.66    17862.85    181.82 o 
   8  14   1       33.79      218.00    253.81 o 
  10  14   1    22819.80    22508.46    258.20 o 
  12  14   1    20705.32    19363.48    181.30 o 
  14  14   1     3519.98     3624.22    392.59 o 
  16  14   1      314.40      570.66    322.79 o 
  18  14   1      104.20      118.05     74.89 o 
  20  14   1      345.44      483.42    296.76 o 
 -23  15   1      879.29     1084.80    597.00 o 
 -21  15   1     2290.24     2652.73    418.16 o 
 -19  15   1      315.97      324.29    416.46 o 
 -17  15   1      327.31      332.35    399.49 o 
 -15  15   1     7509.74     7916.98    402.62 o 
 -13  15   1    11989.28    12948.76    358.25 o 
 -11  15   1     2252.69     3246.13    494.36 o 
  -9  15   1     5833.37     7078.00    293.79 o 
  -7  15   1    16222.57    15172.32    276.77 o 
  -5  15   1     3022.74     2871.96     67.83 o 
  -3  15   1      285.59      498.86     44.79 o 
  -1  15   1    15214.05    16406.70    293.56 o 
   1  15   1    39378.23    35593.28    353.07 o 
   3  15   1    46467.27    46906.91   1146.94 o 
   5  15   1    51544.20    49292.59    129.66 o 
   7  15   1    20623.57    19407.94    120.65 o 
   9  15   1     5730.90     7228.77    563.66 o 
  11  15   1     4294.94     4283.28    215.77 o 
  13  15   1     5078.42     4539.99    131.29 o 
  15  15   1       39.66      181.72    127.07 o 
  17  15   1     4024.99     4025.95    305.40 o 
  19  15   1     7802.14     7357.22    115.56 o 
  21  15   1     9908.34     9446.50     84.45 o 
 -22  16   1     2294.39     2348.49    204.01 o 
 -20  16   1     2653.09     3270.44    444.46 o 
 -18  16   1     9234.62    11825.10   1119.84 o 
 -16  16   1     1306.28     1712.14    533.76 o 
 -14  16   1       64.13      158.77     35.05 o 
 -12  16   1     4795.89     4840.44    141.23 o 
 -10  16   1      341.87     1149.90    586.03 o 
  -8  16   1     5235.89     4940.55    275.10 o 
  -6  16   1    12019.19    11223.76    199.37 o 
  -4  16   1    67942.38    62745.45    841.47 o 
  -2  16   1    51584.23    49634.80    142.92 o 
   0  16   1     5740.49     8267.52    418.46 o 
   2  16   1     3138.26     3161.48    169.74 o 
   4  16   1      125.49      334.19    175.25 o 
   6  16   1      802.01     1018.67    157.17 o 
   8  16   1    13758.54    13493.43    484.12 o 
  10  16   1     9568.76    10387.75    287.87 o 
  12  16   1    14373.89    13713.53    280.70 o 
  14  16   1    20648.95    21129.74    380.83 o 
  16  16   1     5102.26     4886.11    455.00 o 
  18  16   1      952.22     1456.44    305.44 o 
  20  16   1      215.41      275.38    310.90 o 
 -21  17   1     1044.97     1162.90    506.11 o 
 -19  17   1     1538.11     1406.57    401.61 o 
 -17  17   1       62.60       55.49    234.63 o 
 -15  17   1     2067.88     2203.85    205.13 o 
 -13  17   1       13.93      410.62    299.12 o 
 -11  17   1     8920.08     9631.29    474.86 o 
  -9  17   1     4818.41     4146.52    135.01 o 
  -7  17   1      477.36      737.35    378.13 o 
  -5  17   1     7215.54     7379.00    251.84 o 
  -3  17   1       25.02      223.59    127.61 o 
  -1  17   1     2191.74     2608.22    338.95 o 
   1  17   1     8167.05     7663.77    485.45 o 
   3  17   1        2.92      602.41    446.54 o 
   5  17   1     8680.45     8729.44    220.11 o 
   7  17   1    18563.83    18235.64   1317.04 o 
   9  17   1     2245.50     2677.63    458.94 o 
  11  17   1     1796.29     1815.49     89.43 o 
  13  17   1       34.79       54.54    103.86 o 
  15  17   1     6340.96     6360.66    249.51 o 
  17  17   1     1443.88     1583.30    401.63 o 
  19  17   1        2.18      175.34    222.79 o 
 -20  18   1        0.18      126.54    309.67 o 
 -18  18   1      209.43      328.65    688.42 o 
 -16  18   1      698.33      944.94    496.27 o 
 -14  18   1    10361.01    10229.27    255.85 o 
 -12  18   1      926.96      758.12    230.71 o 
 -10  18   1      199.28      318.49    221.40 o 
  -8  18   1     1595.33     1647.82    285.79 o 
  -6  18   1        4.04       52.65    115.71 o 
  -4  18   1      759.53     1084.88    273.27 o 
  -2  18   1     3421.82     3449.47    151.29 o 
   0  18   1     3042.21     2948.11    206.35 o 
   2  18   1      488.77      425.52    196.65 o 
   4  18   1      384.19     1153.41    474.06 o 
   6  18   1    10609.54     9645.49    170.38 o 
   8  18   1        0.51      117.78    257.23 o 
  10  18   1     2680.06     2488.48    470.29 o 
  12  18   1     3532.41     3489.54     89.48 o 
  14  18   1     1286.43     1088.84     85.16 o 
  16  18   1     3789.92     4005.25    342.93 o 
  18  18   1     2342.44     2565.07    302.04 o 
 -19  19   1      415.08      872.71    376.38 o 
 -17  19   1        0.97        2.72    336.61 o 
 -15  19   1     1738.99     1904.93    444.13 o 
 -13  19   1     4258.65     4510.85    802.41 o 
 -11  19   1     4808.27     4576.18    437.49 o 
  -9  19   1      977.35     3279.56    429.32 o 
  -7  19   1     1315.95     1390.57    138.61 o 
  -5  19   1     5886.60     5475.47    371.64 o 
  -3  19   1    10005.94    10168.10    399.95 o 
  -1  19   1    12392.87    11559.97    182.44 o 
   1  19   1       12.29      296.04    108.47 o 
   3  19   1      939.90      903.83    113.35 o 
   5  19   1     4047.57     3842.46    177.66 o 
   7  19   1    11330.33    11568.83    382.08 o 
   9  19   1        6.68      178.00    180.45 o 
  11  19   1     1668.37     1312.29    111.11 o 
  13  19   1      170.49      275.21     98.49 o 
  15  19   1      529.22      772.52    642.47 o 
  17  19   1      109.31      119.05    332.37 o 
  19  19   1      237.64      918.17    643.27 o 
 -20  20   1     3944.06     4060.14    144.23 o 
 -18  20   1     3013.60     3850.81    534.69 o 
 -16  20   1     3143.86     3620.39    498.70 o 
 -14  20   1     6155.41     7190.80    273.51 o 
 -12  20   1        1.90      623.70    530.74 o 
 -10  20   1     5521.41     5410.99    441.73 o 
  -8  20   1     2212.27     2171.67     43.30 o 
  -6  20   1      861.13     1102.48    196.17 o 
  -4  20   1    26834.28    28660.01    529.47 o 
  -2  20   1    14980.90    14074.58    131.81 o 
   0  20   1      101.78      297.60     66.34 o 
   2  20   1     5358.62     5846.99    345.52 o 
   4  20   1     1357.09     1494.36    239.34 o 
   6  20   1     7123.80     8039.31    531.62 o 
   8  20   1    24867.50    23361.46    451.01 o 
  10  20   1     2284.47     4090.98    410.88 o 
  12  20   1     4096.73     4796.16    658.89 o 
  14  20   1    17960.04    18065.10    308.15 o 
  16  20   1     5608.72     5739.43    370.10 o 
  18  20   1     1137.64      956.70    109.58 o 
 -19  21   1     1662.88     1742.95    202.87 o 
 -17  21   1      326.58      490.13    308.39 o 
 -15  21   1      723.35     1121.65    471.45 o 
 -13  21   1    11997.52    11767.96    402.56 o 
 -11  21   1    11114.77    11339.68    373.35 o 
  -9  21   1    17410.95    18858.64    417.01 o 
  -7  21   1     3123.85     3520.15    321.72 o 
  -5  21   1      535.74      591.82    327.56 o 
  -3  21   1    10014.44     9256.01    312.22 o 
  -1  21   1     8745.93     8494.58    368.59 o 
   1  21   1       10.22      197.44    141.95 o 
   3  21   1     9096.17     9469.38    380.85 o 
   5  21   1    16094.64    16377.16    307.15 o 
   7  21   1     3774.88     5258.48    562.86 o 
   9  21   1     4313.50     4251.87    428.15 o 
  11  21   1     6271.14     5873.95    531.33 o 
  13  21   1       98.34      140.02    136.87 o 
  15  21   1     8412.47     7537.80    199.02 o 
  17  21   1     8994.86     9468.75    365.94 o 
 -18  22   1     2945.19     3238.07    179.32 o 
 -16  22   1     4887.59     5016.20    185.74 o 
 -14  22   1     1367.96     1597.12    117.06 o 
 -12  22   1      113.77      625.90    286.05 o 
 -10  22   1     1132.85     1401.55    265.58 o 
  -8  22   1      185.46      228.22     29.11 o 
  -6  22   1    10965.51    11113.44    584.00 o 
  -4  22   1    13524.67    13901.37    760.45 o 
  -2  22   1     2346.84     3483.78    468.31 o 
   0  22   1     2769.26     2992.05    357.00 o 
   2  22   1     5599.51     5905.57    335.24 o 
   4  22   1     2001.50     1906.11     55.25 o 
   6  22   1    11147.59    10911.24    109.13 o 
   8  22   1     5024.61     6276.54    447.69 o 
  10  22   1     7289.89     7121.92     92.83 o 
  12  22   1     8158.41     9716.80    418.19 o 
  14  22   1     9649.03     9423.50    210.56 o 
  16  22   1     3842.14     5091.63    837.28 o 
 -17  23   1      727.40      759.70    285.26 o 
 -15  23   1     1357.20     1492.03    304.53 o 
 -13  23   1     1586.54     1641.65    606.57 o 
 -11  23   1       90.65      622.08    470.86 o 
  -9  23   1      409.02      687.62    349.01 o 
  -7  23   1     3705.47     3563.88    115.02 o 
  -5  23   1       53.56      156.40     62.93 o 
  -3  23   1      623.12      531.54    162.41 o 
  -1  23   1      478.19      686.11    244.73 o 
   1  23   1     1052.84     1488.49    361.46 o 
   3  23   1    10109.55     9605.79     99.28 o 
   5  23   1     5696.77     5272.81    202.41 o 
   7  23   1       11.15      250.92    291.39 o 
   9  23   1     3381.32     3342.24    400.02 o 
  11  23   1       21.38      102.89     81.28 o 
  13  23   1      326.90      400.17    110.40 o 
  15  23   1      586.05     1001.06    428.92 o 
 -16  24   1       77.91      195.15    427.31 o 
 -14  24   1        5.18        9.96    357.51 o 
 -12  24   1      738.44     1297.38    413.24 o 
 -10  24   1      159.48      292.39    319.54 o 
  -8  24   1      641.52      612.06    205.04 o 
  -6  24   1      220.05      301.80    566.87 o 
  -4  24   1      745.18      992.32    270.63 o 
  -2  24   1       35.04      288.21    208.51 o 
   0  24   1       30.48       60.15    235.84 o 
   2  24   1     2950.29     2482.47    182.81 o 
   4  24   1        1.07     1012.40    671.37 o 
   6  24   1     5265.79     4729.36    167.58 o 
   8  24   1     1227.78     1293.42    142.87 o 
  10  24   1      756.46      663.84    115.62 o 
  12  24   1      298.46      316.09     32.83 o 
  14  24   1      441.85      557.00    102.31 o 
 -15  25   1      910.38     1497.27    671.92 o 
 -13  25   1     3994.58     4118.55    222.79 o 
 -11  25   1     7637.09     7246.82    904.29 o 
  -9  25   1     6059.06     6035.84    303.87 o 
  -7  25   1     1455.70     2292.10    513.08 o 
  -5  25   1     1281.56     1344.42    387.87 o 
  -3  25   1      894.21     1048.66    217.84 o 
  -1  25   1      106.61      854.70    377.20 o 
   1  25   1       57.08       48.23    408.35 o 
   3  25   1       33.55      110.04     75.09 o 
   5  25   1       28.70      143.86     97.01 o 
   7  25   1       79.60      112.55    232.75 o 
   9  25   1     1056.34     1056.78    303.42 o 
  11  25   1       26.97      250.00    454.42 o 
  13  25   1      122.49      344.29    618.37 o 
 -12  26   1      223.64      306.48     67.47 o 
 -10  26   1      891.15      711.23    148.09 o 
  -8  26   1      281.57      461.31     63.26 o 
  -6  26   1     4251.40     4660.50    265.25 o 
  -4  26   1     7398.36     7609.75    468.43 o 
  -2  26   1     2163.74     2764.46    349.18 o 
   0  26   1     2401.27     2838.30    167.43 o 
   2  26   1     1317.70     1906.04    443.60 o 
   4  26   1       18.33       18.11     46.02 o 
   6  26   1      333.50      307.51     97.57 o 
   8  26   1      719.42     1630.47    640.33 o 
  10  26   1     2543.10     2922.78    293.88 o 
  12  26   1     5614.31     5959.70    203.14 o 
 -11  27   1     2314.89     2453.17    431.50 o 
  -9  27   1      304.19     1007.51    578.37 o 
  -7  27   1     4266.89     4894.43    417.23 o 
  -5  27   1      633.34     1249.34    573.25 o 
  -3  27   1      354.05      443.73    458.52 o 
  -1  27   1     1039.84     1456.32    210.82 o 
   1  27   1     6265.06     6253.91    350.63 o 
   3  27   1     8190.60     8889.43     49.81 o 
   5  27   1     7497.48     8073.01    286.41 o 
   7  27   1     1353.87     1499.91    109.23 o 
   9  27   1      167.47      126.79    532.77 o 
 -10  28   1      864.92     1002.17    185.26 o 
  -8  28   1     2770.77     3355.84    185.25 o 
  -6  28   1     1171.43     1887.42    557.10 o 
  -4  28   1     5458.51     5744.11    166.50 o 
  -2  28   1     1970.32     2313.47    119.42 o 
   0  28   1      597.13     1315.10    477.73 o 
   2  28   1        9.40      976.75   1068.67 o 
   4  28   1      362.86      345.05    157.13 o 
   6  28   1        9.81      134.42    617.41 o 
   8  28   1     1536.07     1687.73    508.63 o 
  -7  29   1      915.76     1383.81    431.93 o 
  -5  29   1     1438.76     1483.55     71.77 o 
  -3  29   1        9.58      256.75    174.34 o 
  -1  29   1     3372.92     3357.02    389.42 o 
   1  29   1     1085.34     1592.59    187.02 o 
   3  29   1      566.38     1088.14    250.41 o 
   5  29   1      136.41      297.96     35.32 o 
  -2  30   1     2505.08     2192.01    110.16 o 
   0  30   1      285.34      519.39    691.92 o 
 -26   0   2     1147.11     1192.29    157.13 o 
 -24   0   2     2146.08     2171.30    397.13 o 
 -22   0   2    31941.40    29784.64    101.89 o 
 -20   0   2    11379.46    12172.42   1092.67 o 
 -18   0   2     6565.98     6286.28    153.06 o 
 -16   0   2    10643.05    10474.60    130.19 o 
 -14   0   2     6525.31     7925.95    630.33 o 
 -12   0   2     3280.35     2710.44    452.10 o 
 -10   0   2    90379.80    83021.58    394.26 o 
  -8   0   2     3292.61     4556.32    681.41 o 
  -6   0   2    64090.64    66153.41    766.63 o 
  -4   0   2     7738.42     7232.76   1358.03 o 
  -2   0   2   439743.06   401591.59    940.97 o 
   0   0   2      221.58     2278.62    358.64 o 
   2   0   2     6583.08     8400.09    372.15 o 
   4   0   2    20905.70    19266.54    167.97 o 
   6   0   2    97223.58    99093.85    568.98 o 
   8   0   2    49806.69    46884.09    318.99 o 
  10   0   2    51211.29    49320.36    498.64 o 
  12   0   2     2387.20     2538.34    285.22 o 
  14   0   2     9409.55    10626.92   1014.33 o 
  16   0   2     2343.51     2460.66    870.78 o 
  18   0   2     1545.39     1350.33    615.84 o 
  20   0   2      728.98      629.43    337.36 o 
  22   0   2    24671.22    22185.77    184.30 o 
 -27   1   2      766.43      955.89    188.21 o 
 -25   1   2    10188.15     9245.31    163.47 o 
 -23   1   2       92.82      136.89    545.83 o 
 -21   1   2     3324.59     2996.05    190.19 o 
 -19   1   2     4457.22     4998.02    223.22 o 
 -17   1   2     5037.10     4980.36    689.55 o 
 -15   1   2    21076.68    18850.05    851.83 o 
 -13   1   2    17453.18    15629.60    722.99 o 
 -11   1   2    37305.57    35679.68    292.13 o 
  -9   1   2     1279.32     1364.88    134.30 o 
  -7   1   2    11870.87    10365.26    436.71 o 
  -5   1   2    46349.85    39634.71    164.45 o 
  -3   1   2   252562.84   228491.25   1276.07 o 
  -1   1   2   112317.53   109975.21   1456.29 o 
   1   1   2     6805.58     7741.47   1896.21 o 
   3   1   2    10456.61    11129.67    293.09 o 
   5   1   2    18393.36    16655.63    261.76 o 
   7   1   2      594.42      675.62    458.31 o 
   9   1   2     1726.47     2816.43    396.82 o 
  11   1   2      249.08      841.28    180.98 o 
  13   1   2    12940.34    12443.14    586.26 o 
  15   1   2    10210.15     9040.49    646.18 o 
  17   1   2     9960.79    10320.18    665.43 o 
  19   1   2     2389.86     2375.22    268.52 o 
  21   1   2     1050.47      951.84    112.86 o 
  23   1   2     1518.63     1301.63     24.82 o 
 -26   2   2     2258.82     2200.13    579.07 o 
 -24   2   2     5676.80     5662.48    232.98 o 
 -22   2   2     2067.36     2751.37   1058.71 o 
 -20   2   2      810.96      921.05    192.27 o 
 -18   2   2      276.83      554.76     85.81 o 
 -16   2   2     2100.86     1596.68    249.69 o 
 -14   2   2      108.55      381.16    106.70 o 
 -12   2   2     2086.37     2412.00    168.29 o 
 -10   2   2     6769.19     5910.31    224.51 o 
  -8   2   2    21312.69    21512.42    323.29 o 
  -6   2   2    49893.38    48429.66    893.30 o 
  -4   2   2    10834.57    10543.94    206.60 o 
  -2   2   2   196653.33   177240.17    827.99 o 
   0   2   2     7399.43     7369.88    238.09 o 
   2   2   2   103969.68    95255.38    450.79 o 
   4   2   2    25516.80    22438.59   1213.40 o 
   6   2   2    14929.50    13391.24    196.92 o 
   8   2   2    10177.46     9753.20    444.05 o 
  10   2   2     5039.03     5056.43    363.89 o 
  12   2   2      444.62      513.28     60.57 o 
  14   2   2     1425.30     1641.38    545.55 o 
  16   2   2       51.24       28.08    121.18 o 
  18   2   2     4421.41     4936.96    451.41 o 
  20   2   2     3789.99     3937.60    511.07 o 
  22   2   2     4446.12     4674.19    691.52 o 
 -27   3   2      851.83      917.78    367.17 o 
 -25   3   2      190.79      407.50    620.06 o 
 -23   3   2      145.92      204.38    558.50 o 
 -21   3   2     5360.93     5999.06    407.23 o 
 -19   3   2     2064.73     1810.32    345.24 o 
 -17   3   2      711.06      740.83     63.27 o 
 -15   3   2      111.07      395.87    111.21 o 
 -13   3   2      850.28     1125.38    153.11 o 
 -11   3   2     8252.99     7586.48    296.24 o 
  -9   3   2      246.95      359.67     28.07 o 
  -7   3   2      471.21     1352.78    251.37 o 
  -5   3   2    15144.84    15912.65    193.01 o 
  -3   3   2   180248.84   173220.09   1053.05 o 
  -1   3   2     6522.88     7617.65    325.29 o 
   1   3   2    49565.27    44882.01    349.10 o 
   3   3   2     7821.77     7836.00    298.19 o 
   5   3   2      937.11      945.13    125.57 o 
   7   3   2     2345.07     3210.19    409.86 o 
   9   3   2    11563.19    10885.60    178.38 o 
  11   3   2      313.35      705.81    212.07 o 
  13   3   2     6688.70     5826.61    222.83 o 
  15   3   2     3784.56     3422.32    115.30 o 
  17   3   2     1568.78     1516.43     83.32 o 
  19   3   2       61.93      166.75    253.46 o 
  21   3   2       43.46      297.65    383.03 o 
  23   3   2     2604.48     2876.04    350.27 o 
 -26   4   2      132.34      178.71    112.28 o 
 -24   4   2      312.55      226.20    220.34 o 
 -22   4   2     3291.40     3351.06    343.47 o 
 -20   4   2    12560.65    12135.67    219.99 o 
 -18   4   2     2848.83     3901.34    432.62 o 
 -16   4   2      696.64      488.71     91.10 o 
 -14   4   2     1201.95     1224.77    191.19 o 
 -12   4   2     4158.61     3897.03     98.76 o 
 -10   4   2     2665.53     2757.09    291.07 o 
  -8   4   2      332.02      277.49     64.12 o 
  -6   4   2      108.45      236.24     98.17 o 
  -4   4   2     9891.40     9408.04    558.07 o 
  -2   4   2     1092.47     1561.05    372.96 o 
   0   4   2    17406.31    16873.49     81.58 o 
   2   4   2    38573.71    36914.20    412.43 o 
   4   4   2    67811.66    63694.93   1093.35 o 
   6   4   2     6482.26     6104.72    125.32 o 
   8   4   2       47.91      628.99    211.36 o 
  10   4   2    11677.43    11238.31    224.43 o 
  12   4   2    11308.25    11143.09    175.81 o 
  14   4   2      482.47      948.58    268.42 o 
  16   4   2     2374.95     2428.05    103.51 o 
  18   4   2       21.21        4.74    590.60 o 
  20   4   2      389.88      569.01    343.24 o 
  22   4   2      694.04      859.24    484.26 o 
 -25   5   2     1286.67     1392.67    281.43 o 
 -23   5   2     1787.46     1522.58    255.18 o 
 -21   5   2     2914.09     2827.79    225.34 o 
 -19   5   2     2667.25     2343.83    276.00 o 
 -17   5   2    13542.19    13489.88    358.77 o 
 -15   5   2    30675.88    28809.89    218.23 o 
 -13   5   2    73672.45    67820.63   2138.66 o 
 -11   5   2    43171.49    43399.68   1577.95 o 
  -9   5   2     1033.11      977.23     61.31 o 
  -7   5   2      231.99      457.16    165.02 o 
  -5   5   2    33148.06    32138.31   2309.55 o 
  -3   5   2      695.64      955.78     98.43 o 
  -1   5   2    34583.39    32557.33    281.17 o 
   1   5   2   171014.63   157290.64    208.69 o 
   3   5   2     8875.14     8824.79    553.60 o 
   5   5   2    15496.10    14954.42    304.74 o 
   7   5   2    13572.22    13251.11    247.41 o 
   9   5   2     7897.39     7315.27    506.22 o 
  11   5   2     7399.21     7409.28    150.39 o 
  13   5   2    12046.89    10529.49    289.58 o 
  15   5   2      267.31      535.36    116.91 o 
  17   5   2     8156.46     8202.66    819.16 o 
  19   5   2     8016.02     7470.40    564.96 o 
  21   5   2      453.88      769.40    351.74 o 
  23   5   2      262.23      763.69    575.86 o 
 -26   6   2    11617.88    11274.32    239.11 o 
 -24   6   2     7169.10     7279.00    187.79 o 
 -22   6   2     1661.61     1778.22    143.40 o 
 -20   6   2     3066.52     3354.04     91.54 o 
 -18   6   2     8413.92     8022.99    318.76 o 
 -16   6   2      146.57      410.42    101.67 o 
 -14   6   2      485.98      598.40     33.40 o 
 -12   6   2    24609.46    23326.18    280.11 o 
 -10   6   2   118274.10   111276.96    360.76 o 
  -8   6   2   173833.30   160570.80   1111.77 o 
  -6   6   2    13365.47    13044.49    919.41 o 
  -4   6   2    16414.97    14882.66    305.46 o 
  -2   6   2    13069.16    14463.21    326.88 o 
   0   6   2      497.52     2271.20    320.51 o 
   2   6   2    26420.90    25609.31    181.51 o 
   4   6   2     5847.41     5453.71    622.41 o 
   6   6   2    11140.69    12351.83    546.20 o 
   8   6   2    75936.88    70093.66    174.45 o 
  10   6   2    79358.48    72624.48    504.63 o 
  12   6   2    31633.78    29015.03    682.06 o 
  14   6   2        6.25       51.77    363.47 o 
  16   6   2      269.42      973.45    319.49 o 
  18   6   2    17671.20    17293.59    915.39 o 
  20   6   2     6690.11     6838.52    384.78 o 
  22   6   2      650.90     1515.48    600.62 o 
 -25   7   2      801.39      898.17     76.42 o 
 -23   7   2      182.30      106.87    403.79 o 
 -21   7   2       15.69       49.05    335.08 o 
 -19   7   2     4071.92     3821.54    257.27 o 
 -17   7   2    27371.74    26052.32    380.10 o 
 -15   7   2    28558.65    27396.26    417.11 o 
 -13   7   2    27906.59    25892.22    354.75 o 
 -11   7   2    14693.48    13876.86    388.36 o 
  -9   7   2     8488.82     9336.19    369.86 o 
  -7   7   2     4928.51     4777.67    190.42 o 
  -5   7   2      217.89      376.44    288.60 o 
  -3   7   2     1066.67     1647.42    227.18 o 
  -1   7   2    46224.81    45579.38    709.73 o 
   1   7   2   303107.72   282874.63    897.93 o 
   3   7   2     8921.04    10517.18    337.20 o 
   5   7   2      284.32      450.37    381.71 o 
   7   7   2       12.47       40.83     92.21 o 
   9   7   2    14796.46    14256.86    899.73 o 
  11   7   2    19609.33    19108.05    291.99 o 
  13   7   2     2629.79     3345.32    305.82 o 
  15   7   2     3728.84     3501.08    143.30 o 
  17   7   2    16806.45    16540.32    661.33 o 
  19   7   2     7509.99     7008.89    231.22 o 
  21   7   2      871.26      735.69    170.49 o 
  23   7   2       92.19       61.45    146.00 o 
 -26   8   2       92.29      195.62    191.09 o 
 -24   8   2      507.37      727.81    526.87 o 
 -22   8   2     1529.08     1758.16    252.46 o 
 -20   8   2      264.73      180.53     68.09 o 
 -18   8   2     6594.02     6313.15    287.04 o 
 -16   8   2      416.01      496.54    186.45 o 
 -14   8   2       12.08      615.03    188.38 o 
 -12   8   2       78.84      200.88    116.47 o 
 -10   8   2    20289.42    19466.08    117.19 o 
  -8   8   2    27224.86    23746.55    583.74 o 
  -6   8   2    34747.55    30056.18    661.67 o 
  -4   8   2    36316.08    36465.02    551.63 o 
  -2   8   2     3435.52     3609.58    377.64 o 
   0   8   2     2630.54     2487.10    318.06 o 
   2   8   2    86399.45    76764.63    247.90 o 
   4   8   2    65348.13    62931.44   1988.72 o 
   6   8   2      768.02      795.81    202.83 o 
   8   8   2     3682.25     3890.30    191.34 o 
  10   8   2    14076.08    13231.31    758.18 o 
  12   8   2     3747.21     3642.01     28.58 o 
  14   8   2     8997.66     8675.36    485.50 o 
  16   8   2     1248.80     1748.53    246.28 o 
  18   8   2     1943.90     1906.76    392.65 o 
  20   8   2      227.23      199.86    144.90 o 
  22   8   2     1635.43     1888.13    374.19 o 
 -25   9   2      346.13      691.01   1079.99 o 
 -23   9   2     1278.31     1513.65    202.40 o 
 -21   9   2      439.67      598.70    535.31 o 
 -19   9   2     4725.50     5232.41    390.67 o 
 -17   9   2      801.35     1059.63    123.71 o 
 -15   9   2      493.25      703.68    242.16 o 
 -13   9   2       91.29      111.07    159.14 o 
 -11   9   2     1344.28     1178.39    118.70 o 
  -9   9   2    85946.86    82877.39   1234.83 o 
  -7   9   2     1231.45     1382.51    115.90 o 
  -5   9   2    65893.27    62223.13    541.71 o 
  -3   9   2    47181.40    45560.55    316.63 o 
  -1   9   2     9240.08    10000.51    619.98 o 
   1   9   2      860.46     3484.76    500.94 o 
   3   9   2     6673.69     6827.69    196.18 o 
   5   9   2    11354.98    10339.44    202.24 o 
   7   9   2     8612.46     9863.93    458.29 o 
   9   9   2     1217.76     1035.25     35.95 o 
  11   9   2     6803.78     6409.47    467.78 o 
  13   9   2     3257.59     3099.81    194.98 o 
  15   9   2    10057.28     9495.51    162.61 o 
  17   9   2      324.33      272.39     45.65 o 
  19   9   2     7860.78     7731.52    469.89 o 
  21   9   2        7.36      139.35    313.17 o 
 -24  10   2      675.77      777.50     19.47 o 
 -22  10   2     5563.41     5519.10    516.90 o 
 -20  10   2     9581.97     8841.56    294.44 o 
 -18  10   2     1839.49     1596.41    158.89 o 
 -16  10   2      950.64     1741.96    306.55 o 
 -14  10   2     1184.81     1157.60    149.71 o 
 -12  10   2      439.10      480.58     14.28 o 
 -10  10   2    11864.98    12977.27    610.18 o 
  -8  10   2    60237.10    56875.40    453.57 o 
  -6  10   2    26558.09    26570.76    510.96 o 
  -4  10   2    76806.49    72128.97    166.05 o 
  -2  10   2     8606.13     7222.90    170.56 o 
   0  10   2     1239.21     1100.53    145.43 o 
   2  10   2    39435.87    34313.01    804.52 o 
   4  10   2    24633.89    24544.22    312.16 o 
   6  10   2    80608.22    76422.12    974.78 o 
   8  10   2     7686.43     7407.53     67.47 o 
  10  10   2    26757.08    25422.84    281.18 o 
  12  10   2     8936.56     8226.18    638.76 o 
  14  10   2      340.98      322.43     13.88 o 
  16  10   2     6181.43     6217.43    371.06 o 
  18  10   2        1.76      408.95    358.70 o 
  20  10   2    12945.74    11761.68     68.38 o 
  22  10   2      662.21      500.14    151.29 o 
 -25  11   2     1945.13     2004.21    528.90 o 
 -23  11   2     2037.87     2707.21    285.26 o 
 -21  11   2     5141.09     4687.75    527.50 o 
 -19  11   2    17104.23    16909.12    309.81 o 
 -17  11   2    18687.27    17567.22    154.16 o 
 -15  11   2     7706.62     6883.81    114.32 o 
 -13  11   2    29911.28    27597.32    307.93 o 
 -11  11   2    10522.45    11184.07    492.11 o 
  -9  11   2     1187.21     1367.97    206.00 o 
  -7  11   2     7462.57     8003.73    267.35 o 
  -5  11   2     9523.47     8521.97    364.52 o 
  -3  11   2    43981.12    42747.26    191.88 o 
  -1  11   2     7724.09     7966.82    212.38 o 
   1  11   2    19825.50    20110.96    473.24 o 
   3  11   2    51725.09    47276.18    436.70 o 
   5  11   2    52685.49    46001.58    307.95 o 
   7  11   2        4.16      168.23    303.07 o 
   9  11   2      729.32      703.01    473.39 o 
  11  11   2     7750.59     7064.80    546.73 o 
  13  11   2    34962.74    32348.21    809.96 o 
  15  11   2    20399.82    19857.46    433.30 o 
  17  11   2     7386.55     7701.60    428.01 o 
  19  11   2     7952.87     7936.29    488.15 o 
  21  11   2     1975.44     2044.33    109.03 o 
 -24  12   2     2347.72     2693.97    407.08 o 
 -22  12   2    20050.28    18802.75    231.62 o 
 -20  12   2    15415.54    14531.31    461.43 o 
 -18  12   2     4338.21     6931.12    484.24 o 
 -16  12   2      411.57     1041.66    326.85 o 
 -14  12   2     6838.29     6347.27    360.65 o 
 -12  12   2    23529.40    23150.96    522.10 o 
 -10  12   2    17194.45    16736.96    100.73 o 
  -8  12   2    21175.88    19818.86    464.36 o 
  -6  12   2    70808.88    68155.07    579.40 o 
  -4  12   2    34121.10    30153.21    569.62 o 
  -2  12   2    13689.08    13106.81    355.37 o 
   0  12   2     2550.14     2197.34    117.71 o 
   2  12   2     7382.75     8150.02    436.10 o 
   4  12   2    20986.63    20681.78    208.48 o 
   6  12   2    14096.84    14088.87    269.16 o 
   8  12   2     4772.45     5001.44    655.24 o 
  10  12   2    18641.72    17454.77    297.28 o 
  12  12   2     1187.10     1289.11    433.82 o 
  14  12   2      705.98     1129.00    228.87 o 
  16  12   2     1631.25     1534.03    198.77 o 
  18  12   2       25.26      131.57    298.83 o 
  20  12   2     3572.78     3292.25    291.44 o 
 -23  13   2      191.22      114.07     62.87 o 
 -21  13   2     2472.84     2450.48    173.89 o 
 -19  13   2     1119.00     1722.96    467.96 o 
 -17  13   2     5951.86     5910.99    308.19 o 
 -15  13   2      578.63      577.40    336.41 o 
 -13  13   2    28877.09    28458.24    395.03 o 
 -11  13   2    22574.41    22226.64    276.33 o 
  -9  13   2    31813.71    30717.49    405.04 o 
  -7  13   2        0.83      722.03    270.44 o 
  -5  13   2     1897.41     1415.65    183.71 o 
  -3  13   2    11878.32    13007.09    264.45 o 
  -1  13   2    43680.83    43068.84    395.82 o 
   1  13   2    27426.43    27852.23    324.14 o 
   3  13   2    39525.04    37377.13    409.65 o 
   5  13   2    63632.55    59400.77    239.12 o 
   7  13   2    14816.25    14421.38    534.79 o 
   9  13   2     6872.67     6378.11    111.29 o 
  11  13   2     2966.07     2818.39      4.52 o 
  13  13   2    18960.43    19042.15    433.35 o 
  15  13   2    19824.65    20132.76    537.48 o 
  17  13   2     4634.10     4610.38    140.84 o 
  19  13   2     2755.56     2916.83    206.18 o 
  21  13   2     2416.78     3117.63    739.77 o 
 -24  14   2     1546.24     1964.38    407.87 o 
 -22  14   2     1235.17     1723.69    413.01 o 
 -20  14   2     4487.58     4160.57    130.41 o 
 -18  14   2     5947.03     6165.41    368.31 o 
 -16  14   2      842.20      712.91    446.40 o 
 -14  14   2      695.37      743.29    279.91 o 
 -12  14   2      832.17     1216.19    174.59 o 
 -10  14   2     2136.44     2479.50    243.28 o 
  -8  14   2    11472.33    11682.16    219.08 o 
  -6  14   2     3385.10     4311.64    420.70 o 
  -4  14   2      195.05      271.98    290.18 o 
  -2  14   2     3556.10     3267.98     33.03 o 
   0  14   2      450.34      309.21     29.32 o 
   2  14   2     9545.38     9257.07    606.42 o 
   4  14   2     3432.57     3689.40    330.60 o 
   6  14   2       13.34       55.64    150.43 o 
   8  14   2     3246.29     3442.01    212.51 o 
  10  14   2    19435.00    18478.24   1396.97 o 
  12  14   2     5459.64     6583.96    402.73 o 
  14  14   2    11310.89    10160.68    187.61 o 
  16  14   2     1871.75     1882.67     80.52 o 
  18  14   2     1275.11     1486.78    118.22 o 
  20  14   2      540.71      868.39    153.64 o 
 -23  15   2      229.62      230.09    148.65 o 
 -21  15   2      300.98      375.77    288.18 o 
 -19  15   2      504.03      398.53    106.87 o 
 -17  15   2      298.23      478.04    481.31 o 
 -15  15   2       87.75      196.84    586.05 o 
 -13  15   2     6360.63     5868.93    177.29 o 
 -11  15   2      984.21     1017.53    203.37 o 
  -9  15   2     1345.38     1509.30    100.23 o 
  -7  15   2     2928.17     4300.87    237.53 o 
  -5  15   2    22292.58    21722.16    384.00 o 
  -3  15   2    13997.88    13055.66    288.96 o 
  -1  15   2       97.89      320.45     63.83 o 
   1  15   2     2572.00     2586.62    148.15 o 
   3  15   2     1533.83     1716.68     73.53 o 
   5  15   2       50.83      110.31     69.27 o 
   7  15   2     1285.69     1144.57     29.41 o 
   9  15   2     9629.24    10019.38    233.59 o 
  11  15   2     5058.68     4553.46    227.92 o 
  13  15   2        1.65      136.22    175.11 o 
  15  15   2     2544.12     2653.43    209.33 o 
  17  15   2       33.93       73.04    192.70 o 
  19  15   2       22.52       42.17     68.75 o 
 -22  16   2     5408.52     5417.45     66.80 o 
 -20  16   2     3947.69     4124.22    175.14 o 
 -18  16   2     8353.19     9319.14    315.85 o 
 -16  16   2     8955.30     8699.14    408.07 o 
 -14  16   2     5565.58     5727.86    727.52 o 
 -12  16   2    17812.19    17657.07    299.27 o 
 -10  16   2     4346.96     4293.61    136.20 o 
  -8  16   2        9.61      873.59    440.05 o 
  -6  16   2     1204.79     1433.12    556.78 o 
  -4  16   2     8365.37    10118.27    451.08 o 
  -2  16   2      554.47      351.72     65.47 o 
   0  16   2     6803.40     6419.25    241.41 o 
   2  16   2     3932.74     4711.84    537.03 o 
   4  16   2    12671.02    12755.79    203.51 o 
   6  16   2    38697.32    36537.59    151.09 o 
   8  16   2     8990.20    10308.51    572.17 o 
  10  16   2     2550.92     2986.79    546.36 o 
  12  16   2     3858.64     4627.60    542.46 o 
  14  16   2        3.58       51.43    174.71 o 
  16  16   2      966.13      901.65    118.70 o 
  18  16   2      738.08     1022.53    532.74 o 
  20  16   2       44.07       31.70    167.04 o 
 -21  17   2     1609.47     1577.78    250.64 o 
 -19  17   2     3132.49     2701.89    171.39 o 
 -17  17   2     9624.99     8941.49    210.34 o 
 -15  17   2     3771.10     4345.31    238.67 o 
 -13  17   2    11490.94    12825.47    338.71 o 
 -11  17   2    14664.45    13834.69    222.11 o 
  -9  17   2      177.40      217.35    146.72 o 
  -7  17   2     1038.58     1365.70    326.53 o 
  -5  17   2     4895.16     5680.33    270.12 o 
  -3  17   2     4176.69     4817.46    144.10 o 
  -1  17   2    19351.90    18034.91    821.51 o 
   1  17   2    33187.70    31674.71    661.53 o 
   3  17   2     1291.74     1956.05    210.53 o 
   5  17   2    10071.61     9790.60    281.76 o 
   7  17   2     9572.08     9914.24    273.51 o 
   9  17   2     1290.09     1199.10    235.55 o 
  11  17   2     5610.62     6332.54    644.75 o 
  13  17   2     8085.03     7638.48    345.34 o 
  15  17   2    11488.75    11360.35    223.57 o 
  17  17   2     4299.00     4299.13     21.45 o 
  19  17   2     1482.63     1481.11     92.60 o 
 -22  18   2     4733.80     4380.46    232.07 o 
 -20  18   2     3525.23     4897.49    528.45 o 
 -18  18   2     9171.78     8864.53    479.09 o 
 -16  18   2     7581.02     7206.54    427.92 o 
 -14  18   2      935.88      806.24     92.38 o 
 -12  18   2      989.65     1171.09    395.77 o 
 -10  18   2    21041.96    19659.12    239.59 o 
  -8  18   2    46081.64    43453.29    458.61 o 
  -6  18   2    10767.86    12679.19    433.09 o 
  -4  18   2     8628.27    10847.21    333.35 o 
  -2  18   2    19447.02    21004.00    227.82 o 
   0  18   2     1488.16     1610.49    391.60 o 
   2  18   2     2934.69     3345.49    124.05 o 
   4  18   2    14269.65    14298.53    302.78 o 
   6  18   2    16191.54    17595.80    713.13 o 
   8  18   2    32879.12    32424.12    724.07 o 
  10  18   2    17065.23    16710.61    372.97 o 
  12  18   2     7345.31     6746.44    752.13 o 
  14  18   2    10462.07     9789.69    225.04 o 
  16  18   2     4343.91     4242.35    119.34 o 
  18  18   2       84.56      475.05    546.67 o 
 -21  19   2     2238.43     2843.57    399.24 o 
 -19  19   2     2271.29     2547.74    339.40 o 
 -17  19   2    10761.89    10310.50     97.58 o 
 -15  19   2     7980.12     9771.68    210.75 o 
 -13  19   2     1497.08     2144.63    308.32 o 
 -11  19   2     5566.69     5580.23    208.30 o 
  -9  19   2     1006.22     1082.51     23.98 o 
  -7  19   2       63.08      561.81    232.57 o 
  -5  19   2     5028.60     5411.42    295.98 o 
  -3  19   2      104.34      732.85    219.32 o 
  -1  19   2      976.87     1006.02    268.10 o 
   1  19   2    13992.53    13542.84    470.22 o 
   3  19   2     6164.76     7211.85    216.19 o 
   5  19   2    16270.52    16582.29    471.29 o 
   7  19   2     4997.20     5153.04    434.29 o 
   9  19   2     1082.73      978.10    485.37 o 
  11  19   2     4622.37     4589.66    236.38 o 
  13  19   2     5836.79     5839.91    581.88 o 
  15  19   2    12947.83    13503.54    399.07 o 
  17  19   2    14316.02    14833.50    384.45 o 
 -20  20   2       86.74       33.51    201.42 o 
 -18  20   2        6.11      217.89    311.66 o 
 -16  20   2      117.83      460.47    370.41 o 
 -14  20   2      152.63      107.67    230.65 o 
 -12  20   2       82.41      124.89     75.86 o 
 -10  20   2     1765.86     1984.16    772.01 o 
  -8  20   2    15023.72    15205.25    228.81 o 
  -6  20   2    21855.96    22646.89    491.61 o 
  -4  20   2      191.54      177.09    243.39 o 
  -2  20   2      320.11      505.44    285.38 o 
   0  20   2      279.84      455.87    157.51 o 
   2  20   2       96.60       84.09    193.37 o 
   4  20   2      628.34      462.35    188.38 o 
   6  20   2      565.41      661.13    184.89 o 
   8  20   2       45.95       84.48     57.51 o 
  10  20   2     7291.79     7914.83    685.13 o 
  12  20   2     1712.50     2001.75    383.68 o 
  14  20   2        0.59      567.11    702.00 o 
  16  20   2     3204.18     2910.97     97.58 o 
 -19  21   2       26.76      218.38    389.30 o 
 -17  21   2        9.25      253.69    204.74 o 
 -15  21   2      995.34     1038.75    176.38 o 
 -13  21   2       37.84      138.87    609.46 o 
 -11  21   2      590.11      609.22    364.92 o 
  -9  21   2      510.51      566.40    564.85 o 
  -7  21   2     8116.23     6939.88    420.33 o 
  -5  21   2     2688.13     2959.63    224.15 o 
  -3  21   2     1681.01     1592.43    138.37 o 
  -1  21   2     2282.03     2434.20     84.04 o 
   1  21   2     4293.68     4515.58    148.80 o 
   3  21   2     1504.19     1406.99    440.97 o 
   5  21   2     7664.94     8007.24    526.86 o 
   7  21   2     1098.50     1201.05    461.60 o 
   9  21   2     4706.08     4629.36    395.54 o 
  11  21   2      406.68     1161.21    656.38 o 
  13  21   2       76.85      207.82    390.81 o 
  15  21   2      270.72      297.33    156.68 o 
 -18  22   2        4.10        9.60    154.96 o 
 -16  22   2     1893.01     1615.68    317.16 o 
 -14  22   2      637.18      570.70    104.85 o 
 -12  22   2      675.55      537.96    328.15 o 
 -10  22   2     1432.70     1850.24    215.77 o 
  -8  22   2    12649.73    12630.17    114.50 o 
  -6  22   2     4760.51     5105.83   1053.93 o 
  -4  22   2      501.50      691.41    212.19 o 
  -2  22   2        1.96      487.69    170.28 o 
   0  22   2     1539.12     1494.80     51.76 o 
   2  22   2     1717.23     1739.76    546.50 o 
   4  22   2     3716.33     4952.85    605.43 o 
   6  22   2       20.42      120.80    357.11 o 
   8  22   2     4298.36     4861.93    404.49 o 
  10  22   2     4809.35     4592.11    409.81 o 
  12  22   2     4419.52     4298.47     99.85 o 
  14  22   2     1915.22     2386.33    261.99 o 
 -17  23   2     3711.56     4207.77    519.11 o 
 -15  23   2    13838.54    12882.05    601.58 o 
 -13  23   2     3867.07     5569.19    438.79 o 
 -11  23   2      217.26      387.76    171.78 o 
  -9  23   2     3803.23     4301.91    704.84 o 
  -7  23   2     3896.62     4035.25     77.85 o 
  -5  23   2        1.61      157.84    227.62 o 
  -3  23   2     8247.03     9282.03    422.45 o 
  -1  23   2     8747.60     9517.69    261.95 o 
   1  23   2    29724.96    29323.06    418.81 o 
   3  23   2    16645.60    17777.34    882.56 o 
   5  23   2     7578.21     7358.01    358.91 o 
   7  23   2      832.22     1578.49    442.28 o 
   9  23   2     3696.55     3316.72    420.68 o 
  11  23   2      144.80      466.39    169.06 o 
  13  23   2     2673.28     3212.96    436.65 o 
 -16  24   2     1371.72     1620.02    399.62 o 
 -14  24   2      317.70      353.66    337.36 o 
 -12  24   2     1850.15     1959.27    100.30 o 
 -10  24   2      770.26      888.45    253.13 o 
  -8  24   2     6758.05     7785.86    648.45 o 
  -6  24   2     7149.68     7711.98    163.81 o 
  -4  24   2     6177.46     7456.76    510.66 o 
  -2  24   2      135.46      227.66    117.11 o 
   0  24   2       27.64      174.68    116.77 o 
   2  24   2      665.01      734.28    276.01 o 
   4  24   2     9138.92     8797.59    685.62 o 
   6  24   2     6368.67     6581.63    159.85 o 
   8  24   2     9059.43     9143.12    580.30 o 
  10  24   2     4655.39     6304.06    603.61 o 
  12  24   2     3160.52     3346.94    157.59 o 
 -15  25   2     2184.96     2411.31    303.87 o 
 -13  25   2     7004.31     7143.03    150.04 o 
 -11  25   2     4229.10     4265.25    186.46 o 
  -9  25   2      339.74      309.03    509.43 o 
  -7  25   2      469.32      565.72    198.58 o 
  -5  25   2     7181.56     6522.32    351.53 o 
  -3  25   2    10809.19    11177.30    301.15 o 
  -1  25   2    11545.89    12940.98    375.67 o 
   1  25   2      318.17      898.81    423.10 o 
   3  25   2     1926.46     2448.85    352.37 o 
   5  25   2     2478.30     2945.21    570.91 o 
   7  25   2     1246.70      968.16    137.66 o 
   9  25   2      149.51      138.56      4.53 o 
  11  25   2      912.00     1753.06    633.69 o 
 -14  26   2      149.31      584.67    432.11 o 
 -12  26   2       24.00      327.27    216.45 o 
 -10  26   2      102.91       80.93    455.51 o 
  -8  26   2     1987.36     2729.51    314.01 o 
  -6  26   2     1151.71     1227.10    314.02 o 
  -4  26   2    10063.42     9028.31    232.64 o 
  -2  26   2     2623.08     2746.52    146.08 o 
   0  26   2     3935.89     3997.25    281.51 o 
   2  26   2      104.27      319.24    731.31 o 
   4  26   2     1275.17     1899.46    722.97 o 
   6  26   2     2727.76     3211.90    517.20 o 
   8  26   2     4666.98     5254.18    596.63 o 
  10  26   2      259.20      324.22     97.12 o 
 -11  27   2      114.70      197.21    200.39 o 
  -9  27   2       26.08       81.65    132.42 o 
  -7  27   2       29.07      190.06    371.32 o 
  -5  27   2        3.35      119.66    348.59 o 
  -3  27   2     1181.31     1132.38    157.04 o 
  -1  27   2        1.92      109.78    206.05 o 
   1  27   2      703.47      809.65    772.97 o 
   3  27   2      129.40      105.06   1050.56 o 
   5  27   2        1.79       19.02    539.77 o 
   7  27   2      217.95      239.09    358.44 o 
   9  27   2      367.13      604.78    310.79 o 
 -10  28   2     1082.43     1673.35    456.10 o 
  -8  28   2        8.44      801.18    400.31 o 
  -6  28   2      737.87     1358.09    267.26 o 
  -4  28   2     4715.69     4897.23    263.75 o 
  -2  28   2     2275.77     2122.58    151.17 o 
   0  28   2      116.83      217.81    163.02 o 
   2  28   2      691.40      542.49    493.58 o 
   4  28   2     1966.00     2042.25    760.75 o 
   6  28   2      710.74      697.35    935.09 o 
  -7  29   2       51.44      236.50    464.78 o 
  -5  29   2     1426.27     1800.43    189.59 o 
  -3  29   2      337.53      495.81    344.76 o 
  -1  29   2     1951.51     2435.30    815.09 o 
   1  29   2     7364.03     7818.95    682.86 o 
   3  29   2     1383.26     1804.06    901.12 o 
   5  29   2      699.61      916.97     35.32 o 
  -2  30   2      336.70      489.05    503.18 o 
 -27   1   3      468.45      593.43    434.20 o 
 -25   1   3      111.46      258.97    452.20 o 
 -23   1   3     1084.02     1824.40    432.13 o 
 -21   1   3     1641.47     1627.22    198.28 o 
 -19   1   3    11540.86    10622.52    461.73 o 
 -17   1   3    10943.93    10926.08    550.84 o 
 -15   1   3     9791.41     9191.00    475.76 o 
 -13   1   3    10872.90    10787.80    229.40 o 
 -11   1   3    10189.33     9456.89     71.52 o 
  -9   1   3    58662.80    54289.95    252.44 o 
  -7   1   3    10512.47    10031.76    184.75 o 
  -5   1   3   104120.82    93119.09    661.53 o 
  -3   1   3    41530.10    36236.30    405.42 o 
  -1   1   3    49574.76    53516.21    697.42 o 
   1   1   3      293.18      935.78    474.28 o 
   3   1   3    43487.81    41998.12    272.99 o 
   5   1   3     7611.63     7285.14    110.25 o 
   7   1   3    13981.67    13364.12    282.75 o 
   9   1   3    22593.08    21090.81    369.15 o 
  11   1   3       43.14      132.50    111.62 o 
  13   1   3     2681.07     3397.06   1036.07 o 
  15   1   3     5060.71     4713.92    252.80 o 
  17   1   3     5084.05     5082.78    642.53 o 
  19   1   3     1020.69     1137.08    182.33 o 
  21   1   3     3637.54     3420.11    458.03 o 
  23   1   3       45.79       46.19    221.98 o 
 -26   2   3    10504.11    11768.58    655.11 o 
 -24   2   3    13524.47    13060.93    445.81 o 
 -22   2   3      862.23      837.01    116.15 o 
 -20   2   3     4789.69     4863.26    173.67 o 
 -18   2   3     3743.44     3452.58    137.97 o 
 -16   2   3     8294.34     7391.42    128.19 o 
 -14   2   3    13176.96    12694.25    557.73 o 
 -12   2   3    86736.98    80484.94   1904.76 o 
 -10   2   3    57071.15    56107.55    449.51 o 
  -8   2   3     9300.08     9815.81    400.88 o 
  -6   2   3   101109.05    95590.04    465.75 o 
  -4   2   3     7886.09     7413.36    257.88 o 
  -2   2   3    11504.03    11107.04    571.10 o 
   0   2   3   276018.13   247077.25    655.68 o 
   2   2   3   112239.62   105932.30    317.43 o 
   4   2   3     1601.94     2505.44    257.23 o 
   6   2   3    31878.12    27976.61    115.00 o 
   8   2   3    16781.71    16584.76    259.36 o 
  10   2   3     2072.56     1908.70    208.76 o 
  12   2   3       48.73      120.35     55.95 o 
  14   2   3        0.72     1408.20    345.28 o 
  16   2   3    27978.22    27390.71    865.58 o 
  18   2   3     3315.26     3042.98    670.01 o 
  20   2   3     1690.98     1878.77    190.95 o 
  22   2   3     3065.74     3409.99    631.80 o 
 -27   3   3        5.44       68.13    394.44 o 
 -25   3   3     1850.82     1998.19    222.80 o 
 -23   3   3     3748.24     3407.87    302.14 o 
 -21   3   3    13451.12    12657.85    483.00 o 
 -19   3   3    17430.64    16511.89    191.16 o 
 -17   3   3    33839.38    31753.50    331.32 o 
 -15   3   3    18656.87    18157.69    566.27 o 
 -13   3   3    22767.32    20882.94    303.74 o 
 -11   3   3     2133.46     2323.95    169.82 o 
  -9   3   3    17923.38    17408.23    216.18 o 
  -7   3   3     7927.12     7558.10    328.00 o 
  -5   3   3     4371.89     3946.91    203.06 o 
  -3   3   3     7326.44     8909.58    640.98 o 
  -1   3   3    34212.54    31188.17    402.44 o 
   1   3   3    16180.98    15439.92    345.43 o 
   3   3   3   106681.06   103213.62   2229.49 o 
   5   3   3       22.09      233.32    181.60 o 
   7   3   3    24186.05    23169.05    264.76 o 
   9   3   3    40867.10    37773.42    421.89 o 
  11   3   3    13979.92    12792.19    827.42 o 
  13   3   3    37813.59    34769.70    335.38 o 
  15   3   3     7667.58     7224.60    374.36 o 
  17   3   3      395.97      487.65    182.02 o 
  19   3   3     1317.65     1885.37    431.08 o 
  21   3   3      153.86      231.33    227.38 o 
 -26   4   3     8728.71     9760.54    441.62 o 
 -24   4   3    11838.66    11835.09    587.09 o 
 -22   4   3      283.20      263.38    352.76 o 
 -20   4   3     4472.53     4288.56    113.33 o 
 -18   4   3       13.13      109.76    197.98 o 
 -16   4   3    10125.39    11562.26    328.25 o 
 -14   4   3    51567.79    48797.00    282.01 o 
 -12   4   3    50001.04    49573.16    992.42 o 
 -10   4   3    79865.89    75789.21    907.41 o 
  -8   4   3    11915.52    12647.21    269.48 o 
  -6   4   3     8103.65     9399.31    228.82 o 
  -4   4   3    47229.54    42370.55     90.28 o 
  -2   4   3    34273.68    30983.29    395.86 o 
   0   4   3   136181.33   126214.30   1746.00 o 
   2   4   3    56620.74    54873.79    723.39 o 
   4   4   3    25893.03    25075.12    207.97 o 
   6   4   3    20884.23    20209.71    836.82 o 
   8   4   3    16278.78    15494.07    125.38 o 
  10   4   3    10197.69    10924.17    658.71 o 
  12   4   3      510.30     1106.93    287.77 o 
  14   4   3    13132.10    12835.11    344.70 o 
  16   4   3      211.57      865.01    492.30 o 
  18   4   3     3022.85     3386.40    452.30 o 
  20   4   3     6423.22     7009.13    745.89 o 
  22   4   3    11949.29    11059.69    660.67 o 
 -27   5   3      198.83     1316.37   1103.99 o 
 -25   5   3      636.87      594.14    282.80 o 
 -23   5   3     6510.42     6786.16    370.69 o 
 -21   5   3     4359.43     5372.94    445.92 o 
 -19   5   3       44.80       41.22    215.58 o 
 -17   5   3     4961.61     4920.34    131.44 o 
 -15   5   3     3042.83     3038.78    189.85 o 
 -13   5   3      412.69      354.93    276.65 o 
 -11   5   3      509.54      399.98     27.89 o 
  -9   5   3    15027.02    13428.00    617.81 o 
  -7   5   3    15447.23    13231.16    588.16 o 
  -5   5   3    85856.14    79219.77    402.63 o 
  -3   5   3     5553.98     5911.43    519.15 o 
  -1   5   3     1507.74     2926.24    284.96 o 
   1   5   3      284.21      154.13     55.03 o 
   3   5   3      304.55      936.46    341.26 o 
   5   5   3    16278.70    14873.34    379.77 o 
   7   5   3     1714.93     1722.86    208.10 o 
   9   5   3      122.10      270.57    359.98 o 
  11   5   3    15788.87    15320.26    318.54 o 
  13   5   3     7098.81     6202.04     96.56 o 
  15   5   3     2152.53     2363.23    227.14 o 
  17   5   3      648.26      878.61    355.10 o 
  19   5   3      400.16      386.77     90.79 o 
  21   5   3     4714.15     4471.46    246.11 o 
 -26   6   3       62.18       68.83    325.13 o 
 -24   6   3     1830.83     2455.23    631.62 o 
 -22   6   3      324.95      560.10    278.18 o 
 -20   6   3       40.42       19.93     75.67 o 
 -18   6   3     1185.91      920.00    234.51 o 
 -16   6   3       19.20      160.75    117.78 o 
 -14   6   3     7921.88     8862.90    507.78 o 
 -12   6   3    10151.89    10326.47    278.20 o 
 -10   6   3     3978.06     3920.94    156.74 o 
  -8   6   3     8096.02     7956.86    141.56 o 
  -6   6   3     2300.97     3167.75    327.59 o 
  -4   6   3      433.99      853.48    360.00 o 
  -2   6   3        1.69      303.86    141.11 o 
   0   6   3    70598.73    68738.52   1409.09 o 
   2   6   3     2789.86     3703.99    371.25 o 
   4   6   3     6656.77     5732.66     88.73 o 
   6   6   3      736.29      853.95    181.06 o 
   8   6   3     1219.53     1691.46    357.22 o 
  10   6   3       12.21      111.34    356.23 o 
  12   6   3     3029.18     2823.35    557.30 o 
  14   6   3     1658.03     1761.57    225.74 o 
  16   6   3      680.94      790.49    308.35 o 
  18   6   3     4765.79     5116.85    393.35 o 
  20   6   3      310.95      314.15    448.53 o 
  22   6   3       68.97      217.45    527.60 o 
 -27   7   3     1539.52     1566.78      6.79 o 
 -25   7   3     2889.07     2986.84    442.86 o 
 -23   7   3     4346.46     4058.74    346.00 o 
 -21   7   3     8491.10     7638.82    345.90 o 
 -19   7   3       55.65       79.38    188.73 o 
 -17   7   3     8383.38     8918.28    385.79 o 
 -15   7   3     3772.22     3189.21    201.58 o 
 -13   7   3       11.23       38.05    261.83 o 
 -11   7   3    27348.36    26651.99    140.03 o 
  -9   7   3      997.98      958.61    135.74 o 
  -7   7   3    11378.52    10457.81    202.40 o 
  -5   7   3   106032.05    98073.24    803.09 o 
  -3   7   3     6872.98     8203.81    358.64 o 
  -1   7   3     2048.18     2130.41    165.02 o 
   1   7   3    65831.89    60492.85    451.42 o 
   3   7   3     2529.13     2110.17     63.27 o 
   5   7   3      400.63      893.59    401.96 o 
   7   7   3     7448.15     7101.99    456.96 o 
   9   7   3      554.33      736.88    150.99 o 
  11   7   3    14221.16    13437.57    248.91 o 
  13   7   3    14485.71    13396.46    236.74 o 
  15   7   3      426.19      437.11    418.17 o 
  17   7   3      210.76      457.74    401.88 o 
  19   7   3     1238.60     1023.08    248.51 o 
  21   7   3       11.24      153.97    718.27 o 
 -26   8   3     1585.01     1931.76    268.53 o 
 -24   8   3     8150.90     7822.30    242.12 o 
 -22   8   3      790.12     1253.75    458.74 o 
 -20   8   3     2417.67     2374.59    483.58 o 
 -18   8   3     6200.94     6559.27    378.60 o 
 -16   8   3     2284.95     2188.01     54.25 o 
 -14   8   3    36510.79    35781.73    296.97 o 
 -12   8   3    69403.61    69236.73    986.07 o 
 -10   8   3    37535.06    34393.03    458.44 o 
  -8   8   3    23081.04    21285.83    362.08 o 
  -6   8   3      915.78     1000.93    470.01 o 
  -4   8   3     1396.62     2834.33    841.94 o 
  -2   8   3     6815.71     6462.34    338.80 o 
   0   8   3     5919.91     4887.30    290.96 o 
   2   8   3    37526.43    33250.35    425.27 o 
   4   8   3    28962.44    27126.94    368.80 o 
   6   8   3    44349.99    40689.08    486.56 o 
   8   8   3    17756.20    16227.22    304.75 o 
  10   8   3     2516.30     2549.59    174.89 o 
  12   8   3     1755.46     2418.67    491.20 o 
  14   8   3      114.46      676.78    391.29 o 
  16   8   3      742.14      977.79    246.23 o 
  18   8   3     1067.98     1103.44    152.75 o 
  20   8   3     2627.15     2648.30    345.80 o 
  22   8   3     4545.40     4650.08    594.56 o 
 -25   9   3      195.43      284.37    644.37 o 
 -23   9   3     5668.81     6706.60    737.46 o 
 -21   9   3     9655.06     9220.78    371.78 o 
 -19   9   3     4079.43     4332.48    349.68 o 
 -17   9   3    20959.10    18922.87    461.58 o 
 -15   9   3    15017.57    14280.88    475.92 o 
 -13   9   3     5998.43     6805.87    493.30 o 
 -11   9   3    10189.90     8454.30    203.72 o 
  -9   9   3      340.18     1224.64    341.26 o 
  -7   9   3    88069.34    87269.53    352.31 o 
  -5   9   3    21619.81    23565.34    451.55 o 
  -3   9   3    91289.86    86088.79    721.32 o 
  -1   9   3    13185.75    13531.39    265.16 o 
   1   9   3     2620.70     5391.50    507.24 o 
   3   9   3    27117.30    24575.31    437.39 o 
   5   9   3     3608.13     3797.87    147.39 o 
   7   9   3      148.60      219.12    234.56 o 
   9   9   3    22445.10    20851.18    347.33 o 
  11   9   3    47235.64    44224.96    736.63 o 
  13   9   3     5223.56     6519.03    367.78 o 
  15   9   3     4669.42     5094.88    531.38 o 
  17   9   3      519.55     1053.66    383.11 o 
  19   9   3      236.38      285.87     98.46 o 
  21   9   3      118.08      130.48    129.50 o 
 -26  10   3      856.68     1215.39    378.11 o 
 -24  10   3     1170.96     1973.71    517.13 o 
 -22  10   3      451.66      580.47     35.29 o 
 -20  10   3      150.79      201.94    101.57 o 
 -18  10   3        1.40       37.53    112.16 o 
 -16  10   3    15568.63    16008.67    323.33 o 
 -14  10   3     5860.96     6653.06    911.80 o 
 -12  10   3    16625.48    16321.05    224.30 o 
 -10  10   3    28600.05    26688.13    462.00 o 
  -8  10   3    27441.28    24238.07    578.36 o 
  -6  10   3    32506.00    30815.96    230.59 o 
  -4  10   3        6.06      690.14    252.13 o 
  -2  10   3      456.03      840.83    187.00 o 
   0  10   3     5640.92     6065.77    149.73 o 
   2  10   3     5131.83     6045.29    293.42 o 
   4  10   3      123.25      324.09    369.71 o 
   6  10   3   139000.38   129516.20   1966.63 o 
   8  10   3     3914.69     4132.36    142.43 o 
  10  10   3      231.64      165.70    300.46 o 
  12  10   3     1180.44     1133.91    263.64 o 
  14  10   3       79.48      256.71     81.55 o 
  16  10   3    27143.52    25114.03   1453.62 o 
  18  10   3    14158.27    13062.70    260.60 o 
  20  10   3      171.75      172.07     50.92 o 
 -25  11   3      103.02      116.83      4.53 o 
 -23  11   3      121.83      189.06     96.77 o 
 -21  11   3      132.70      299.09    314.09 o 
 -19  11   3     1972.82     2194.75    182.26 o 
 -17  11   3    28641.99    27017.90    333.53 o 
 -15  11   3     1024.17     1346.99    338.94 o 
 -13  11   3    23351.09    22231.76    737.84 o 
 -11  11   3    16189.35    14789.38     83.34 o 
  -9  11   3      917.82     1390.96    543.49 o 
  -7  11   3     2076.07     3408.79    519.91 o 
  -5  11   3      285.67      179.73    241.17 o 
  -3  11   3     5927.36     5446.02    143.55 o 
  -1  11   3    35157.02    33859.20    659.08 o 
   1  11   3     5960.69     8901.06    411.86 o 
   3  11   3     3836.49     4731.79    626.35 o 
   5  11   3     6192.20     5772.93    455.67 o 
   7  11   3    39495.21    36474.19    232.74 o 
   9  11   3     6638.80     6468.52    364.23 o 
  11  11   3      150.71      173.43    399.11 o 
  13  11   3       44.44      127.11     80.79 o 
  15  11   3     7219.96     6856.10    120.32 o 
  17  11   3      135.60      117.85    165.31 o 
  19  11   3       67.42       51.62    477.22 o 
  21  11   3     1167.06     1075.13    178.65 o 
 -24  12   3       86.09       71.55    439.80 o 
 -22  12   3      333.92      403.97    394.07 o 
 -20  12   3       72.69      112.20    541.93 o 
 -18  12   3      300.28      243.89    229.47 o 
 -16  12   3      474.71      566.04    239.83 o 
 -14  12   3     5452.15     5198.59    180.11 o 
 -12  12   3     5138.64     4619.18    146.32 o 
 -10  12   3      146.23      248.68    240.35 o 
  -8  12   3     3405.42     3118.65     67.47 o 
  -6  12   3     4171.09     4628.57    230.41 o 
  -4  12   3        0.03      152.61    165.25 o 
  -2  12   3     3430.80     3441.78    270.88 o 
   0  12   3      128.12      689.84    202.44 o 
   2  12   3       81.47     1315.91    640.39 o 
   4  12   3    59317.17    54767.73    290.36 o 
   6  12   3        0.24      174.89    462.28 o 
   8  12   3     1208.99     1485.92    557.85 o 
  10  12   3     2536.66     2513.43    409.16 o 
  12  12   3     2422.24     2259.02    191.01 o 
  14  12   3      157.56      198.80    199.81 o 
  16  12   3     5260.83     5012.79    111.38 o 
  18  12   3     6218.53     5895.23    327.49 o 
  20  12   3      482.11      508.62    384.20 o 
 -25  13   3      356.09      694.61    278.39 o 
 -23  13   3       87.54      291.09    379.81 o 
 -21  13   3      473.32      587.52    126.08 o 
 -19  13   3     5757.51     5791.83    484.40 o 
 -17  13   3      600.73      687.91    692.64 o 
 -15  13   3     4074.03     4477.78    206.68 o 
 -13  13   3     2095.30     2540.30    130.08 o 
 -11  13   3     1291.89     1510.41     89.07 o 
  -9  13   3    11436.80    11988.36    375.08 o 
  -7  13   3     2739.69     3348.42    477.15 o 
  -5  13   3      332.34      928.62    318.94 o 
  -3  13   3    60285.00    54771.46    992.73 o 
  -1  13   3    31949.94    30877.54    286.06 o 
   1  13   3      506.43     1708.41    368.49 o 
   3  13   3     2174.35     1918.46     66.48 o 
   5  13   3    13235.55    12880.00    252.47 o 
   7  13   3     4338.52     4158.09    254.71 o 
   9  13   3     5832.67     6814.37    414.56 o 
  11  13   3        4.95      263.34    458.61 o 
  13  13   3     2890.66     3351.49    525.45 o 
  15  13   3     3928.73     4138.17    183.73 o 
  17  13   3     4360.37     4562.81    434.76 o 
  19  13   3      190.97      210.52    297.10 o 
 -24  14   3     4063.88     5807.76    488.86 o 
 -22  14   3     4630.46     4767.44    397.23 o 
 -20  14   3     1656.75     2006.92    461.45 o 
 -18  14   3     6346.60     5828.60    298.57 o 
 -16  14   3     1466.69     1511.04    242.97 o 
 -14  14   3        3.73     2413.80    461.69 o 
 -12  14   3    17646.19    17058.60    284.29 o 
 -10  14   3    22660.37    21675.97    389.39 o 
  -8  14   3     1872.95     3092.58    448.76 o 
  -6  14   3    31561.04    30012.85    351.20 o 
  -4  14   3       64.95      498.59    364.44 o 
  -2  14   3    17835.27    16823.09    226.23 o 
   0  14   3    26298.06    24971.12    169.86 o 
   2  14   3    20644.67    20439.65    620.76 o 
   4  14   3    33383.82    33061.09    525.98 o 
   6  14   3    33726.79    31667.26    140.99 o 
   8  14   3      108.62      359.47    394.69 o 
  10  14   3     5659.48     5434.25    173.54 o 
  12  14   3     1941.11     2334.11    627.74 o 
  14  14   3     1109.04     1034.86     41.18 o 
  16  14   3    13041.23    12060.49    269.41 o 
  18  14   3     1817.04     2045.48    179.59 o 
  20  14   3     2553.68     2748.31    432.45 o 
 -23  15   3     1960.74     2019.53    222.56 o 
 -21  15   3     5160.51     5075.85    356.55 o 
 -19  15   3     5702.68     7017.29    392.56 o 
 -17  15   3    18051.29    17581.82    311.54 o 
 -15  15   3    15078.66    15440.53    285.51 o 
 -13  15   3     4050.50     4597.68     62.06 o 
 -11  15   3     1388.06     1952.22    208.10 o 
  -9  15   3    15080.57    16312.37    581.39 o 
  -7  15   3    37432.27    34151.12    271.24 o 
  -5  15   3     4508.61     4453.33    278.17 o 
  -3  15   3    13888.99    14195.18    664.32 o 
  -1  15   3    33391.45    30698.17    350.46 o 
   1  15   3    22440.13    21345.46    181.31 o 
   3  15   3    21674.96    20936.37    268.99 o 
   5  15   3     4632.09     3996.78    337.13 o 
   7  15   3     5228.22     5775.13    599.53 o 
   9  15   3    54723.91    50019.63    847.69 o 
  11  15   3    16175.47    14810.27    220.53 o 
  13  15   3     4145.35     5203.00    387.94 o 
  15  15   3     5195.28     6685.92    347.76 o 
  17  15   3      227.00      437.34    174.82 o 
  19  15   3      399.55      948.26    262.43 o 
 -24  16   3     2362.75     2204.30    414.90 o 
 -22  16   3      523.37      594.84    330.34 o 
 -20  16   3      362.57      310.93    212.92 o 
 -18  16   3      174.80      280.60    544.37 o 
 -16  16   3      697.97      681.46    105.01 o 
 -14  16   3     5356.75     5073.05    209.32 o 
 -12  16   3     9628.04     9748.98    446.65 o 
 -10  16   3    17702.78    18126.05   1094.25 o 
  -8  16   3    26456.58    27049.69    251.31 o 
  -6  16   3    21686.94    20545.10    407.75 o 
  -4  16   3     3310.37     4936.30    361.25 o 
  -2  16   3      273.21      380.21    162.60 o 
   0  16   3     3631.08     4307.65    279.54 o 
   2  16   3    35492.92    33639.49    418.19 o 
   4  16   3    47446.73    44490.13    162.35 o 
   6  16   3    13338.35    14176.48    350.26 o 
   8  16   3     3936.67     4020.19    164.44 o 
  10  16   3     6969.77     7146.76    382.58 o 
  12  16   3       30.33      103.77    146.13 o 
  14  16   3      916.36     1018.09    389.01 o 
  16  16   3       57.67      342.50    235.82 o 
  18  16   3      779.93      822.12    279.55 o 
 -23  17   3     1010.66     1015.54    494.71 o 
 -21  17   3     1338.89     1313.07     13.48 o 
 -19  17   3      550.32      655.36     25.13 o 
 -17  17   3     1563.17     1558.28     77.02 o 
 -15  17   3     1646.72     2098.99    488.30 o 
 -13  17   3      866.50     1357.11    574.57 o 
 -11  17   3    19154.74    17035.87    873.37 o 
  -9  17   3     5229.51     4943.23    312.47 o 
  -7  17   3     9094.70     8377.81    179.65 o 
  -5  17   3    19819.59    20144.11    322.79 o 
  -3  17   3      155.91     1208.26    718.79 o 
  -1  17   3     2434.57     2414.18    182.22 o 
   1  17   3      644.23      843.11    272.76 o 
   3  17   3     5911.24     5682.27    427.62 o 
   5  17   3      340.33      374.55    331.46 o 
   7  17   3     3816.79     3554.69    545.21 o 
   9  17   3     2319.49     2150.48     29.42 o 
  11  17   3     9181.54     8852.13     99.85 o 
  13  17   3     2482.71     2773.32    521.00 o 
  15  17   3     7196.38     8061.25    340.54 o 
  17  17   3     4279.82     3877.42    199.51 o 
 -22  18   3       72.05       86.04    277.76 o 
 -20  18   3       77.46      161.88    450.41 o 
 -18  18   3      129.40      303.54    214.27 o 
 -16  18   3     1592.44     1609.22    251.32 o 
 -14  18   3     2143.15     1957.11    155.64 o 
 -12  18   3     2198.05     1932.84    309.61 o 
 -10  18   3     2011.91     1902.40    123.94 o 
  -8  18   3      464.58      478.63    376.30 o 
  -6  18   3      717.53      637.69    349.65 o 
  -4  18   3     1845.36     2114.92    195.43 o 
  -2  18   3     8926.68     8873.88    172.99 o 
   0  18   3        7.47      110.66    141.12 o 
   2  18   3       27.80        4.53    262.98 o 
   4  18   3     8226.96     7264.84   1538.70 o 
   6  18   3     1176.48     1179.19    143.32 o 
   8  18   3      847.81      954.75    277.09 o 
  10  18   3     3454.80     3614.16    265.49 o 
  12  18   3     1282.25     1335.16    258.28 o 
  14  18   3       20.50       83.77    217.79 o 
  16  18   3     1587.32     1626.56     95.52 o 
 -21  19   3     2410.81     2455.81    585.93 o 
 -19  19   3     1874.48     1705.81    407.54 o 
 -17  19   3     5466.64     6902.43   1055.08 o 
 -15  19   3     6470.71     6200.54    159.10 o 
 -13  19   3     1986.54     1982.04    343.39 o 
 -11  19   3     3146.35     2698.04     45.12 o 
  -9  19   3      280.83      278.92    295.99 o 
  -7  19   3    10723.54    11979.81    478.06 o 
  -5  19   3     8834.22     8302.19    240.96 o 
  -3  19   3     8981.58     8367.97    219.72 o 
  -1  19   3     6514.52     5477.12    195.01 o 
   1  19   3     1232.11     1391.96    109.67 o 
   3  19   3     1101.76      959.93    149.27 o 
   5  19   3    13056.42    12441.28    349.89 o 
   7  19   3     5523.21     5496.39    323.54 o 
   9  19   3      137.89      128.60    205.36 o 
  11  19   3     2734.26     3102.15    531.47 o 
  13  19   3    13107.27    12332.01    670.75 o 
  15  19   3     2346.61     2460.86    345.01 o 
  17  19   3     1581.25     1874.81    592.94 o 
 -20  20   3     3463.13     3861.90    551.93 o 
 -18  20   3     2069.44     2137.33    667.28 o 
 -16  20   3     1288.88     1594.53    450.28 o 
 -14  20   3    17673.47    17249.35    317.05 o 
 -12  20   3    10014.63    11820.21    602.26 o 
 -10  20   3      778.17     1256.62    222.40 o 
  -8  20   3    10501.63    10126.41    229.40 o 
  -6  20   3     5141.71     5576.17    281.97 o 
  -4  20   3     1880.05     2105.70    169.07 o 
  -2  20   3     2254.61     1850.59     92.63 o 
   0  20   3    11002.74    10375.37    163.28 o 
   2  20   3    11356.25    11546.37    402.35 o 
   4  20   3    61636.64    57945.88    617.67 o 
   6  20   3    30697.88    29237.54    527.79 o 
   8  20   3    27402.84    26826.12    361.81 o 
  10  20   3     6382.24     6225.75    282.71 o 
  12  20   3     1158.67     1082.84    420.73 o 
  14  20   3     2741.17     2635.90    152.84 o 
  16  20   3     1259.18     1458.89    280.75 o 
 -19  21   3     6455.54     6644.85    201.73 o 
 -17  21   3     6743.83     7464.86    635.57 o 
 -15  21   3    13175.76    13748.70    398.03 o 
 -13  21   3        5.07       67.08    127.86 o 
 -11  21   3     7346.42     8778.19    321.46 o 
  -9  21   3      148.07      641.52    259.40 o 
  -7  21   3    14415.32    14567.40   1203.94 o 
  -5  21   3    46763.27    44934.30    352.13 o 
  -3  21   3    12498.07    13069.05    491.69 o 
  -1  21   3       54.31       36.15    213.79 o 
   1  21   3    18027.93    17316.22    391.29 o 
   3  21   3     3300.37     4867.19    426.96 o 
   5  21   3       10.12      104.26    339.08 o 
   7  21   3      550.82      898.49    147.39 o 
   9  21   3      423.20      982.99    372.41 o 
  11  21   3     9838.30    10581.70    786.33 o 
  13  21   3    24289.93    24889.28    751.63 o 
  15  21   3     2131.29     2541.06    414.66 o 
 -18  22   3     1311.71     1333.17    444.46 o 
 -16  22   3      212.35      222.92     75.17 o 
 -14  22   3     1254.19     1668.77    624.49 o 
 -12  22   3    16183.82    17959.73    486.15 o 
 -10  22   3      787.29     1611.64    575.71 o 
  -8  22   3     2086.44     2342.65    160.37 o 
  -6  22   3    10325.29    11032.76    286.60 o 
  -4  22   3      988.15     1046.20    126.71 o 
  -2  22   3      105.57      344.38    273.08 o 
   0  22   3     2078.97     2461.79    277.59 o 
   2  22   3     4782.69     5105.79    555.71 o 
   4  22   3    29885.08    29837.85    510.62 o 
   6  22   3    13794.03    14450.73   1197.50 o 
   8  22   3     7727.41     8371.29    553.20 o 
  10  22   3     2098.25     2702.22    483.28 o 
  12  22   3       15.91       34.26    142.19 o 
  14  22   3      296.69      723.05    362.62 o 
 -17  23   3     2433.91     2802.24    417.23 o 
 -15  23   3     2108.26     2255.87    608.62 o 
 -13  23   3       35.31      467.84    203.37 o 
 -11  23   3      421.22      313.36    220.18 o 
  -9  23   3     3354.48     3535.38    157.48 o 
  -7  23   3      266.65      478.70    144.06 o 
  -5  23   3     2487.52     3229.79    334.55 o 
  -3  23   3     9878.23     9439.86    180.00 o 
  -1  23   3    11911.84    13232.35    320.12 o 
   1  23   3     4001.95     3870.35    276.66 o 
   3  23   3     8993.62     8722.82    680.28 o 
   5  23   3      515.76      609.96    293.81 o 
   7  23   3      266.85      799.56    550.35 o 
   9  23   3       24.29       51.45    642.59 o 
  11  23   3      618.20      567.84    265.21 o 
  13  23   3     1290.41     2220.25    645.81 o 
 -16  24   3     1579.43     1560.90    591.99 o 
 -14  24   3     1323.24     1339.24    700.03 o 
 -12  24   3     1224.52     1112.85     95.67 o 
 -10  24   3      612.38      813.73    379.15 o 
  -8  24   3        7.99       55.42    232.75 o 
  -6  24   3       53.10       53.32     35.84 o 
  -4  24   3     1511.64     1537.74    500.02 o 
  -2  24   3        1.69      102.62    221.34 o 
   0  24   3      298.92      780.72    315.91 o 
   2  24   3     2247.09     2224.22    109.06 o 
   4  24   3      388.46      392.15    186.80 o 
   6  24   3       68.21      106.26    322.31 o 
   8  24   3      869.90     1014.98    367.02 o 
  10  24   3        2.78       22.43    157.40 o 
  12  24   3      247.01      395.91    392.01 o 
 -15  25   3     1556.58     1698.59    254.94 o 
 -13  25   3     1429.23     1470.27     18.07 o 
 -11  25   3      165.79      678.55    434.42 o 
  -9  25   3        8.00      171.15    178.48 o 
  -7  25   3       95.06      199.32    107.56 o 
  -5  25   3     2150.47     2329.18    262.22 o 
  -3  25   3     6587.03     7282.56    378.93 o 
  -1  25   3     5136.33     5297.12    268.98 o 
   1  25   3    10418.89    11825.56    818.71 o 
   3  25   3     2169.09     2634.54    694.18 o 
   5  25   3       26.12      168.81    389.46 o 
   7  25   3       36.06      147.86    473.27 o 
   9  25   3      831.19      968.21    317.07 o 
  11  25   3      116.72      317.18    301.29 o 
 -14  26   3      808.72     1314.26    248.83 o 
 -12  26   3     1993.64     2446.68    570.15 o 
 -10  26   3     2537.33     3111.26    133.04 o 
  -8  26   3     3806.23     4496.83    626.36 o 
  -6  26   3     1873.27     1928.79    293.15 o 
  -4  26   3      727.03      825.07    414.49 o 
  -2  26   3       36.12      124.60     96.00 o 
   0  26   3     7041.23     7563.56    710.94 o 
   2  26   3      452.37      522.56    220.98 o 
   4  26   3     2414.65     2552.13    920.60 o 
   6  26   3    11266.25    13273.37    570.58 o 
   8  26   3     6350.67     8531.25    462.97 o 
  10  26   3     3017.53     3363.14    631.04 o 
 -13  27   3     2018.00     2607.16    292.30 o 
 -11  27   3     1215.32     1201.23    369.92 o 
  -9  27   3     4366.98     4399.41    332.48 o 
  -7  27   3     2612.78     2987.44    190.42 o 
  -5  27   3     6266.76     7452.93    490.72 o 
  -3  27   3     7569.22     8243.51    330.59 o 
  -1  27   3     3679.17     4060.49     72.45 o 
   1  27   3    13339.82    13202.60    699.62 o 
   3  27   3     8582.85     9366.26    723.16 o 
   5  27   3      276.21      514.41    592.30 o 
   7  27   3     3966.51     4816.26   1023.39 o 
 -10  28   3     4891.48     5610.99    283.89 o 
  -8  28   3    14030.67    15348.98    448.52 o 
  -6  28   3     6013.04     5594.68    226.70 o 
  -4  28   3      702.29      877.56    182.47 o 
  -2  28   3       13.14       13.58    473.76 o 
   0  28   3     4155.09     4539.13    292.07 o 
   2  28   3     3666.57     3783.36     37.58 o 
   4  28   3     1973.03     2333.41   1074.56 o 
   6  28   3     2748.43     2796.65    473.20 o 
  -7  29   3      143.89      149.35    612.55 o 
  -5  29   3      433.02      597.73    184.44 o 
  -3  29   3      286.82      665.33    397.27 o 
  -1  29   3        6.76       24.45    632.60 o 
   1  29   3     6258.02     5928.40    119.09 o 
   3  29   3       20.49       17.21    736.75 o 
 -28   0   4     5419.81     4857.01    642.11 o 
 -26   0   4     3045.66     3349.56     80.15 o 
 -24   0   4      587.63      722.26     58.87 o 
 -22   0   4     3779.56     4456.18    369.57 o 
 -20   0   4      847.37     3253.21    682.12 o 
 -18   0   4    39119.72    34415.47    349.49 o 
 -16   0   4    45511.61    43957.16    420.11 o 
 -14   0   4     1971.94     2273.00    368.71 o 
 -12   0   4    92982.18    88701.20    365.15 o 
 -10   0   4     3768.30     3928.69    189.09 o 
  -8   0   4     6008.53     4388.22    299.48 o 
  -6   0   4    82417.92    76032.86    573.28 o 
  -4   0   4    45464.55    42244.35    448.75 o 
  -2   0   4      743.17     2009.19    496.75 o 
   0   0   4   491525.38   448339.59    827.77 o 
   2   0   4    12469.36    12855.52    160.98 o 
   4   0   4    16025.74    15312.40    570.71 o 
   6   0   4    19948.27    19880.29    455.77 o 
   8   0   4     2305.95     2480.71    228.53 o 
  10   0   4    64604.10    58096.76    434.94 o 
  12   0   4    10595.20    11183.45    351.85 o 
  14   0   4      127.69      933.73    732.67 o 
  16   0   4     8503.13     9000.37    848.14 o 
  18   0   4    17223.45    17076.98    215.09 o 
  20   0   4    31160.22    29369.86    912.44 o 
  22   0   4     5670.98     5586.97    879.84 o 
 -27   1   4      189.12      291.92    352.23 o 
 -25   1   4    11329.99    11169.30    280.07 o 
 -23   1   4     6876.78     7420.77    268.30 o 
 -21   1   4     8602.21     8126.38    196.89 o 
 -19   1   4    13665.22    14415.71    209.22 o 
 -17   1   4     3009.95     2504.72    309.12 o 
 -15   1   4     3612.64     4437.48    111.78 o 
 -13   1   4     1076.18     1108.02    185.70 o 
 -11   1   4       10.89       53.61    321.78 o 
  -9   1   4    98550.02    94040.17    467.98 o 
  -7   1   4    62308.66    55321.60    442.15 o 
  -5   1   4     9429.53     8163.14    304.91 o 
  -3   1   4   182431.13   174062.52   1526.48 o 
  -1   1   4   196559.59   185719.09   1246.07 o 
   1   1   4   250136.23   230749.11   1564.06 o 
   3   1   4    43209.23    40982.59    222.22 o 
   5   1   4    15108.80    15545.20    596.89 o 
   7   1   4    14015.92    13078.37    127.24 o 
   9   1   4    51755.96    47254.32    305.46 o 
  11   1   4    11466.79    11017.28    328.73 o 
  13   1   4     2078.87     2519.54    624.82 o 
  15   1   4     9901.46    10450.85    583.92 o 
  17   1   4     1878.66     1626.71     62.00 o 
  19   1   4      942.17      839.13    108.21 o 
  21   1   4      313.49      995.31    871.69 o 
 -28   2   4      273.91      377.81    211.24 o 
 -26   2   4      528.94      488.80    534.36 o 
 -24   2   4     5371.65     5159.51    319.25 o 
 -22   2   4     1434.38     1435.33    280.31 o 
 -20   2   4     4346.61     4438.43    183.44 o 
 -18   2   4     2516.86     3108.10    350.63 o 
 -16   2   4     8248.55     7475.66    170.78 o 
 -14   2   4       21.11       52.43     37.55 o 
 -12   2   4     5574.93     5273.53    219.17 o 
 -10   2   4    12773.23    12624.48    515.19 o 
  -8   2   4    12927.75    12864.20    215.56 o 
  -6   2   4     3359.31     3588.46    147.78 o 
  -4   2   4    35428.18    37450.65    347.01 o 
  -2   2   4    99243.64    92794.29    837.48 o 
   0   2   4   219874.39   199330.70   1900.95 o 
   2   2   4    54355.48    50251.82    286.36 o 
   4   2   4     1016.06      903.86    382.52 o 
   6   2   4     3573.36     3172.29     61.60 o 
   8   2   4       36.01      330.81    162.74 o 
  10   2   4        2.72      279.96    168.60 o 
  12   2   4     1099.25     1056.90    405.90 o 
  14   2   4     4859.17     4976.09    523.87 o 
  16   2   4     4856.64     4392.73    381.10 o 
  18   2   4     2204.93     2540.33    512.08 o 
  20   2   4     2379.09     2567.90    754.55 o 
 -27   3   4      102.49      182.92    523.64 o 
 -25   3   4     4536.80     4458.20    264.59 o 
 -23   3   4      197.66      417.94    377.42 o 
 -21   3   4     1487.12     1477.28    156.05 o 
 -19   3   4     3291.77     2802.62    162.74 o 
 -17   3   4      760.84      522.83    127.51 o 
 -15   3   4      111.07      194.53    128.12 o 
 -13   3   4       49.58      216.42    102.18 o 
 -11   3   4     2748.88     3660.77    341.72 o 
  -9   3   4     2060.21     2469.61    211.10 o 
  -7   3   4    15048.10    16260.37    597.44 o 
  -5   3   4     6117.36     8464.98    492.59 o 
  -3   3   4   128958.64   116477.56   1859.32 o 
  -1   3   4    40335.15    40762.47   3680.03 o 
   1   3   4    16357.65    15422.59     91.76 o 
   3   3   4        4.24      152.47    154.27 o 
   5   3   4    11316.35    11284.69    334.97 o 
   7   3   4     1804.43     1390.18    511.06 o 
   9   3   4     1161.55     1484.02    266.81 o 
  11   3   4      534.16      528.00    417.93 o 
  13   3   4      958.35     1575.49    444.14 o 
  15   3   4      202.23      240.00    258.27 o 
  17   3   4      185.88      935.06    678.20 o 
  19   3   4     3786.90     3635.44     47.05 o 
  21   3   4       28.05       20.83    229.56 o 
 -28   4   4     2264.72     2813.41    541.13 o 
 -26   4   4       58.20      455.44    194.94 o 
 -24   4   4      198.26      232.45     30.06 o 
 -22   4   4      248.72      306.63    350.87 o 
 -20   4   4      846.41      809.73    235.34 o 
 -18   4   4     6824.98     7182.32    149.20 o 
 -16   4   4    12618.72    14369.39    361.00 o 
 -14   4   4     5756.66     6494.29    640.70 o 
 -12   4   4    13392.46    12298.09    256.75 o 
 -10   4   4     6207.88     7499.29    271.98 o 
  -8   4   4       43.73      237.06    321.48 o 
  -6   4   4    39088.53    36631.02   1253.55 o 
  -4   4   4    36809.56    37923.10    549.93 o 
  -2   4   4     1197.12     1298.29    435.67 o 
   0   4   4     9360.80     9031.27    216.85 o 
   2   4   4    20900.73    21645.87    465.76 o 
   4   4   4    40824.09    36518.36    571.92 o 
   6   4   4    29640.18    28163.72    464.35 o 
   8   4   4      729.91      867.84    152.57 o 
  10   4   4    17464.11    16578.82    219.16 o 
  12   4   4     3691.83     3885.76    431.13 o 
  14   4   4     2844.53     3891.52   1037.42 o 
  16   4   4     6768.37     6129.66    275.09 o 
  18   4   4     5640.56     4896.76    294.68 o 
  20   4   4     5827.02     5338.02    500.36 o 
 -27   5   4      516.87      615.39    175.70 o 
 -25   5   4    10109.42    10162.03    490.41 o 
 -23   5   4    14006.19    14400.97    221.32 o 
 -21   5   4    21052.38    19950.24    331.92 o 
 -19   5   4     5768.55     5280.22    649.21 o 
 -17   5   4     6285.31     6574.02    150.26 o 
 -15   5   4      311.56      216.24    134.28 o 
 -13   5   4     8622.46     8234.05    127.47 o 
 -11   5   4    29013.14    27103.92    206.47 o 
  -9   5   4   101314.94    91413.55   1471.66 o 
  -7   5   4      228.29      450.10    403.97 o 
  -5   5   4     9492.10    10883.62    731.98 o 
  -3   5   4    19304.88    16429.88    514.67 o 
  -1   5   4     3352.25     3755.87    456.25 o 
   1   5   4     2600.79     4477.06    436.96 o 
   3   5   4    21591.07    21102.30    470.03 o 
   5   5   4     7481.51     8287.92    917.65 o 
   7   5   4    11235.98    11416.27    326.26 o 
   9   5   4    12261.92    11864.75    214.70 o 
  11   5   4     1995.43     2173.50     87.08 o 
  13   5   4     3487.18     3895.72    530.72 o 
  15   5   4     2269.48     2567.82    674.40 o 
  17   5   4      745.88      857.40    292.07 o 
  19   5   4       52.04       42.57    287.67 o 
  21   5   4      872.46     1028.05    490.38 o 
 -28   6   4     1766.41     2803.45    741.73 o 
 -26   6   4      285.86      250.87    523.01 o 
 -24   6   4     9753.03     9981.84    149.17 o 
 -22   6   4       36.93       16.08     91.47 o 
 -20   6   4     9267.46     8742.17    243.32 o 
 -18   6   4     6633.31     7430.23    328.12 o 
 -16   6   4    39862.44    37948.29    540.82 o 
 -14   6   4    37942.94    35346.32    383.75 o 
 -12   6   4     7240.26     7080.12    302.10 o 
 -10   6   4     5764.57     5967.07    425.24 o 
  -8   6   4    59938.79    53370.86    380.66 o 
  -6   6   4    10268.10    11925.62    343.82 o 
  -4   6   4    41816.07    39049.47    483.01 o 
  -2   6   4    90566.13    82907.18    447.81 o 
   0   6   4    28082.59    32536.23   1304.43 o 
   2   6   4   113820.26   106001.84    374.94 o 
   4   6   4     8934.42     9877.20    364.53 o 
   6   6   4    17340.43    17434.63    723.89 o 
   8   6   4       19.88      325.40    242.61 o 
  10   6   4     7546.60     7457.99    219.48 o 
  12   6   4      831.07      679.27    216.98 o 
  14   6   4    34639.20    33914.60    418.91 o 
  16   6   4    10327.34     9625.58    257.48 o 
  18   6   4     5096.43     6943.38    651.39 o 
  20   6   4     1139.69     1187.25    297.24 o 
 -27   7   4       62.02      462.79    528.90 o 
 -25   7   4     4691.39     4717.06    264.45 o 
 -23   7   4     4695.80     5023.52    628.86 o 
 -21   7   4     2889.72     2907.53    316.35 o 
 -19   7   4    15895.66    14561.17    258.07 o 
 -17   7   4    10377.49     9557.01    158.40 o 
 -15   7   4     2252.03     2873.98    192.16 o 
 -13   7   4    10199.21    10414.06    553.08 o 
 -11   7   4    17749.51    18248.91    471.63 o 
  -9   7   4    20477.78    17934.71    337.10 o 
  -7   7   4    40883.52    39667.41    366.02 o 
  -5   7   4    37514.14    34815.44    532.38 o 
  -3   7   4     6169.33     5100.03    163.23 o 
  -1   7   4     5160.22     4175.56    209.25 o 
   1   7   4      960.72     1075.08    123.07 o 
   3   7   4        9.57      240.00    119.43 o 
   5   7   4    65675.68    61029.65    408.68 o 
   7   7   4    94140.83    91869.29    505.46 o 
   9   7   4    35456.59    35116.43    446.57 o 
  11   7   4    17935.40    17427.72    485.79 o 
  13   7   4       92.88       65.21     51.14 o 
  15   7   4     3585.16     3421.80    174.58 o 
  17   7   4     1557.22     1316.98    297.60 o 
  19   7   4       98.31      202.69    276.98 o 
  21   7   4      497.69      574.97    577.09 o 
 -26   8   4      519.30      419.32    273.05 o 
 -24   8   4      529.71      779.10    146.06 o 
 -22   8   4       86.47      146.48    314.11 o 
 -20   8   4     1878.56     1748.58    222.31 o 
 -18   8   4     5134.72     5452.96    185.46 o 
 -16   8   4     6007.81     5655.48    159.51 o 
 -14   8   4    20633.18    18602.36    340.58 o 
 -12   8   4    21598.63    19503.91    602.55 o 
 -10   8   4     1641.66     1029.39    123.60 o 
  -8   8   4     1110.14     2026.29    619.50 o 
  -6   8   4    30405.48    29503.98    665.70 o 
  -4   8   4     1508.23     2245.79    149.58 o 
  -2   8   4     7315.96     8285.05    598.33 o 
   0   8   4    24875.57    23979.72    343.28 o 
   2   8   4      116.96      482.16    256.23 o 
   4   8   4      471.74      588.31    637.32 o 
   6   8   4      505.67      545.61    664.79 o 
   8   8   4      570.25      467.53     81.93 o 
  10   8   4      361.05      241.81     68.56 o 
  12   8   4     3131.10     2850.87    102.50 o 
  14   8   4        2.63      146.80    415.08 o 
  16   8   4      173.02      196.58    405.73 o 
  18   8   4      234.72      415.20    431.10 o 
  20   8   4     2813.17     2738.72    234.56 o 
 -27   9   4     1102.56     1353.04    911.54 o 
 -25   9   4     2344.53     2556.56    279.88 o 
 -23   9   4     2529.90     2466.31    223.02 o 
 -21   9   4     8380.69     8146.58    657.34 o 
 -19   9   4     6491.24     5782.70    109.18 o 
 -17   9   4     1326.92     1306.99    313.10 o 
 -15   9   4     8890.72     8751.11    377.68 o 
 -13   9   4     7035.90     6572.12    139.71 o 
 -11   9   4    17375.60    17632.22    299.14 o 
  -9   9   4       40.36      164.36     57.49 o 
  -7   9   4     2267.53     2606.76    527.92 o 
  -5   9   4    11733.02    11777.75    460.31 o 
  -3   9   4        4.47      541.15    297.40 o 
  -1   9   4     2605.97     3456.68    558.38 o 
   1   9   4      207.34      772.38    286.08 o 
   3   9   4      349.61      374.56    200.75 o 
   5   9   4        3.41      201.26    681.38 o 
   7   9   4     1528.05     2468.76    588.90 o 
   9   9   4       78.31      385.40     84.85 o 
  11   9   4      684.24      805.52    225.14 o 
  13   9   4      968.30     1357.41    374.91 o 
  15   9   4     1567.99     2274.38    445.52 o 
  17   9   4     3062.89     4480.26    526.64 o 
  19   9   4      272.61      438.02    336.72 o 
 -26  10   4     5827.23     5151.77    227.77 o 
 -24  10   4      269.18      490.39    332.83 o 
 -22  10   4     5923.72     5801.34    225.51 o 
 -20  10   4    20910.88    19321.31    787.46 o 
 -18  10   4     4138.72     3639.27    382.99 o 
 -16  10   4     1654.52     1680.10    246.17 o 
 -14  10   4     2002.70     2385.65    162.70 o 
 -12  10   4       31.83       30.83     89.91 o 
 -10  10   4     4101.29     3833.92    170.93 o 
  -8  10   4    12974.44    13348.91    428.48 o 
  -6  10   4    46081.88    41455.22    206.98 o 
  -4  10   4     2817.89     2666.82    145.67 o 
  -2  10   4    14351.31    13563.40    461.38 o 
   0  10   4    25441.81    22877.32    410.83 o 
   2  10   4      732.90     1035.85    198.68 o 
   4  10   4     9125.32     8594.04    238.26 o 
   6  10   4     1101.46     1114.31    374.09 o 
   8  10   4     1441.47     1594.73    173.21 o 
  10  10   4    10356.21     9526.92    336.52 o 
  12  10   4     2091.31     1680.20    176.70 o 
  14  10   4      956.37     1272.93    211.11 o 
  16  10   4     1026.75     1101.73    230.37 o 
  18  10   4     7505.19     6932.64    101.21 o 
  20  10   4      275.90      385.39    359.30 o 
 -25  11   4      564.69      682.44    169.91 o 
 -23  11   4     6875.99     7259.28    525.50 o 
 -21  11   4     9748.47    10336.88    410.28 o 
 -19  11   4     9742.54     9550.31    383.77 o 
 -17  11   4     1962.48     1898.68    530.21 o 
 -15  11   4     5271.53     4959.43    300.57 o 
 -13  11   4     4842.63     6042.79    343.50 o 
 -11  11   4     7307.97     7266.13    116.32 o 
  -9  11   4     2064.36     2238.41    303.88 o 
  -7  11   4    21503.04    20635.63    399.10 o 
  -5  11   4    19081.25    17864.55    386.84 o 
  -3  11   4    48602.16    48586.52    194.98 o 
  -1  11   4     8355.04     8425.46    296.03 o 
   1  11   4       44.15       23.20    464.82 o 
   3  11   4        2.38      131.25     89.40 o 
   5  11   4    20360.16    18754.65    584.37 o 
   7  11   4    11844.00    11806.27   1428.89 o 
   9  11   4    14871.63    14144.79    502.22 o 
  11  11   4     4766.38     5213.45    577.65 o 
  13  11   4      160.06      282.36    283.02 o 
  15  11   4     1802.66     2083.42    276.81 o 
  17  11   4       15.93       68.72    213.70 o 
  19  11   4     1067.15      992.60    462.49 o 
 -26  12   4     6064.04     7163.39    662.59 o 
 -24  12   4     2176.69     1909.47    110.67 o 
 -22  12   4      468.30      575.34    205.03 o 
 -20  12   4       94.88      490.59    295.98 o 
 -18  12   4    23126.35    22582.73   1085.20 o 
 -16  12   4    12576.73    12568.49    284.26 o 
 -14  12   4    10021.73    10396.60    149.09 o 
 -12  12   4    60212.96    55805.19    348.10 o 
 -10  12   4    28244.85    26355.41    233.68 o 
  -8  12   4     9428.63     8496.65    247.25 o 
  -6  12   4     4496.44     4446.04    246.93 o 
  -4  12   4      298.93      440.94    139.10 o 
  -2  12   4    17295.71    16760.09    311.00 o 
   0  12   4    60687.48    55652.62    582.80 o 
   2  12   4    61888.57    59527.73    298.09 o 
   4  12   4     1054.07     1819.38    437.69 o 
   6  12   4    23890.10    22244.73    548.22 o 
   8  12   4     5896.71     5702.38     63.17 o 
  10  12   4    12584.41    12372.93    181.01 o 
  12  12   4    15850.77    15781.98    435.70 o 
  14  12   4     1458.47     1632.03    265.91 o 
  16  12   4     6994.09     6969.16    361.68 o 
  18  12   4     9449.23    10581.40    301.80 o 
 -25  13   4     2155.19     2188.39    277.12 o 
 -23  13   4    10139.76    10893.20    510.79 o 
 -21  13   4    16377.35    16549.08    517.67 o 
 -19  13   4     8298.44     8310.98    136.83 o 
 -17  13   4     2415.65     2274.95    212.21 o 
 -15  13   4     1975.28     2169.39    549.15 o 
 -13  13   4      924.71      874.86    250.88 o 
 -11  13   4      855.01     1496.25    388.10 o 
  -9  13   4     4866.75     4862.83    420.46 o 
  -7  13   4    14056.41    15263.92    480.45 o 
  -5  13   4     7974.77     8223.83    330.85 o 
  -3  13   4    52999.10    57321.91    524.27 o 
  -1  13   4     3347.78     3273.22     54.59 o 
   1  13   4      733.55     1333.80    264.80 o 
   3  13   4       91.63      727.63    348.18 o 
   5  13   4     4671.08     6495.91    529.04 o 
   7  13   4       16.74      233.75    259.03 o 
   9  13   4     2540.83     2421.97    124.20 o 
  11  13   4     5602.21     6168.38    456.82 o 
  13  13   4     6141.44     6179.11    144.66 o 
  15  13   4     2737.91     2710.35    201.90 o 
  17  13   4     1513.64     1366.24    100.38 o 
  19  13   4     2228.83     2357.77    480.03 o 
 -24  14   4       30.51      115.75     97.76 o 
 -22  14   4      205.38      269.82    148.68 o 
 -20  14   4      360.27      596.01    231.62 o 
 -18  14   4     7369.89     6811.52     88.07 o 
 -16  14   4     3187.28     3204.75    117.40 o 
 -14  14   4     7201.03     7408.06    193.42 o 
 -12  14   4     5409.04     5104.37    237.13 o 
 -10  14   4     1064.15     1076.00    301.71 o 
  -8  14   4     8380.33     7383.17    206.06 o 
  -6  14   4     5607.45     5209.77    151.22 o 
  -4  14   4     2769.24     2935.87    145.17 o 
  -2  14   4     5815.88     5971.76    418.01 o 
   0  14   4      419.55      598.68    181.33 o 
   2  14   4    24362.22    23629.30    321.71 o 
   4  14   4     2754.52     3291.14    348.26 o 
   6  14   4     7037.84     6557.93    552.18 o 
   8  14   4    16321.16    16826.10    748.83 o 
  10  14   4     5585.20     6247.68    199.70 o 
  12  14   4      315.28      487.18    160.82 o 
  14  14   4     1240.64     1407.33    108.27 o 
  16  14   4     2873.08     2873.55    391.29 o 
  18  14   4     4171.16     4510.36    504.19 o 
 -25  15   4       60.47      169.74    269.92 o 
 -23  15   4       31.33       28.28     81.96 o 
 -21  15   4     1338.50     1342.34    401.75 o 
 -19  15   4     1735.07     1650.28    721.13 o 
 -17  15   4     3729.60     3828.77    642.47 o 
 -15  15   4     7051.27     6600.01    324.60 o 
 -13  15   4     1035.03      924.27    364.94 o 
 -11  15   4     6570.23     5771.81    169.30 o 
  -9  15   4       13.44     1116.44    646.10 o 
  -7  15   4     5987.05     7003.76    280.54 o 
  -5  15   4     3079.59     3362.15     42.68 o 
  -3  15   4       63.45      210.66    162.76 o 
  -1  15   4      578.32      719.28    188.96 o 
   1  15   4     1040.52      828.88    129.56 o 
   3  15   4     2215.71     2143.68     95.22 o 
   5  15   4     9319.95     9028.31    221.03 o 
   7  15   4    39297.85    35673.88    324.31 o 
   9  15   4        2.62      119.42    110.49 o 
  11  15   4     6350.14     5811.18    344.86 o 
  13  15   4       98.94      388.04    310.74 o 
  15  15   4     1347.62     1472.28    343.09 o 
  17  15   4      312.80      288.04    116.83 o 
 -24  16   4       91.22      159.63    235.66 o 
 -22  16   4     1360.79     1281.97    117.51 o 
 -20  16   4     1513.18     1376.78    172.10 o 
 -18  16   4      584.91      547.70    255.85 o 
 -16  16   4      365.48      568.98    238.02 o 
 -14  16   4     4562.26     4202.49     94.09 o 
 -12  16   4     2646.82     3008.41    318.78 o 
 -10  16   4    10297.63    10450.30    287.75 o 
  -8  16   4    14153.55    12886.56    249.01 o 
  -6  16   4      193.37      232.60    170.30 o 
  -4  16   4     4498.79     4304.28    128.75 o 
  -2  16   4       62.36       23.31    134.45 o 
   0  16   4    18186.33    20019.29    493.94 o 
   2  16   4    21170.35    20494.62    315.89 o 
   4  16   4     8560.73     8853.77    613.47 o 
   6  16   4    25119.65    24016.13    296.95 o 
   8  16   4     9081.33     8744.65   1660.06 o 
  10  16   4     6670.35     6439.28    188.59 o 
  12  16   4     2665.65     2771.52    277.85 o 
  14  16   4       53.90      181.04     70.63 o 
  16  16   4       39.01       66.37    101.66 o 
  18  16   4     1171.97     1060.94    221.55 o 
 -23  17   4     4630.86     4731.95    330.28 o 
 -21  17   4    11334.73    11519.34    143.29 o 
 -19  17   4    11118.52    11008.40    448.07 o 
 -17  17   4     1942.85     2659.59    390.81 o 
 -15  17   4      351.26      469.59    654.71 o 
 -13  17   4       21.02      136.52     85.28 o 
 -11  17   4     6750.43     7068.62    274.35 o 
  -9  17   4     6314.52     8159.55    520.27 o 
  -7  17   4    33364.49    32517.69    443.31 o 
  -5  17   4    45797.74    42626.98    193.61 o 
  -3  17   4     9844.59    10044.65    307.59 o 
  -1  17   4    16670.70    15767.79    246.10 o 
   1  17   4        0.09      203.67    543.94 o 
   3  17   4      437.56      704.04    112.04 o 
   5  17   4    10732.88    11208.94    587.01 o 
   7  17   4      721.66      822.56    242.92 o 
   9  17   4     9329.42    10037.30    770.03 o 
  11  17   4    17015.30    16198.71   1113.50 o 
  13  17   4     4328.57     4048.80    112.48 o 
  15  17   4     3546.55     3063.36    260.21 o 
  17  17   4        6.81       71.95    501.56 o 
 -22  18   4        0.07       37.53    121.51 o 
 -20  18   4     5685.23     5625.96    173.21 o 
 -18  18   4     4292.03     5212.80    134.67 o 
 -16  18   4    13319.78    13547.23    455.44 o 
 -14  18   4    19802.03    18838.32    172.18 o 
 -12  18   4     8202.98     9988.21    288.97 o 
 -10  18   4     6083.47     6703.76    295.73 o 
  -8  18   4     5331.05     5078.37    226.53 o 
  -6  18   4     2732.91     3582.53    307.59 o 
  -4  18   4     7319.65     7499.64    389.67 o 
  -2  18   4     6977.07     7435.47    215.80 o 
   0  18   4     1411.47     2143.49    341.80 o 
   2  18   4     2802.40     3086.74    206.04 o 
   4  18   4     9317.61     9328.51    324.00 o 
   6  18   4     9437.49     9085.11    315.06 o 
   8  18   4     2529.43     2218.85    480.00 o 
  10  18   4      363.86      557.73    279.17 o 
  12  18   4      663.40      675.94    505.41 o 
  14  18   4    17159.81    16584.67    165.03 o 
  16  18   4     2927.90     3420.33    352.09 o 
 -21  19   4     5390.21     6063.14    575.67 o 
 -19  19   4     7103.18     8134.08    354.01 o 
 -17  19   4     9205.56     9096.16    510.98 o 
 -15  19   4     3234.80     3251.13     69.46 o 
 -13  19   4     1224.36     1794.25    329.80 o 
 -11  19   4     3624.13     4321.33    401.49 o 
  -9  19   4      298.16      956.33    430.46 o 
  -7  19   4     9352.37     9698.65    168.50 o 
  -5  19   4    26585.82    26220.85    289.61 o 
  -3  19   4        7.99       62.74     84.13 o 
  -1  19   4     7501.81     7181.67    637.44 o 
   1  19   4     3991.58     4279.65    154.33 o 
   3  19   4     5070.16     4963.33    195.90 o 
   5  19   4    39334.53    37410.08    310.19 o 
   7  19   4     3899.18     3992.84     56.38 o 
   9  19   4     9702.63    10148.41    750.56 o 
  11  19   4    17850.88    18868.93    437.55 o 
  13  19   4       17.27       19.54     19.23 o 
  15  19   4      270.52      352.56    219.10 o 
 -22  20   4      310.50      306.19    502.20 o 
 -20  20   4     1276.47     1711.91    407.45 o 
 -18  20   4      860.00      979.60    124.99 o 
 -16  20   4    10150.57    10668.30    352.98 o 
 -14  20   4     3904.97     3455.07     19.47 o 
 -12  20   4    13111.29    12817.54   1203.44 o 
 -10  20   4     4637.19     4740.24    342.78 o 
  -8  20   4      123.32      217.70    296.52 o 
  -6  20   4      235.52      613.82    210.10 o 
  -4  20   4        2.09       15.55    267.91 o 
  -2  20   4      720.24     1293.63    113.30 o 
   0  20   4    21990.74    21652.72    459.28 o 
   2  20   4     4870.77     5159.50    536.60 o 
   4  20   4    22774.91    22365.79    683.09 o 
   6  20   4     2333.54     2425.53    185.27 o 
   8  20   4       87.46      435.86    174.74 o 
  10  20   4     5892.15     5570.23    337.52 o 
  12  20   4      254.71      252.86    649.98 o 
  14  20   4     2155.94     2718.53    305.96 o 
 -21  21   4        0.23       27.22    395.84 o 
 -19  21   4     2986.93     2821.41    363.58 o 
 -17  21   4      176.21      914.33    385.58 o 
 -15  21   4     1475.14     1299.49    331.24 o 
 -13  21   4      411.21      422.08    140.83 o 
 -11  21   4      594.56      941.24    111.05 o 
  -9  21   4      264.74     1070.82    332.74 o 
  -7  21   4     1015.40     1083.23    428.08 o 
  -5  21   4     2353.99     2584.90    258.82 o 
  -3  21   4     5615.50     5289.38    225.44 o 
  -1  21   4        0.56      220.30    210.36 o 
   1  21   4      639.57      889.58    621.50 o 
   3  21   4       37.08       96.36    373.59 o 
   5  21   4     5489.33     5340.42    340.42 o 
   7  21   4     9232.29     8239.19    297.73 o 
   9  21   4      235.43      431.44    547.71 o 
  11  21   4        0.82      387.11    215.32 o 
  13  21   4      663.86     1150.77    531.44 o 
 -20  22   4      817.60      822.19    416.28 o 
 -18  22   4     2468.64     2534.42    564.51 o 
 -16  22   4     1491.19     1713.44    456.74 o 
 -14  22   4     2933.73     3545.62    327.22 o 
 -12  22   4      708.79      690.80    732.56 o 
 -10  22   4     2746.80     3637.02    605.19 o 
  -8  22   4    13142.32    11776.34    240.82 o 
  -6  22   4     2287.89     2080.05     92.97 o 
  -4  22   4     5312.19     5029.47    378.46 o 
  -2  22   4    10653.08    10328.34    315.53 o 
   0  22   4     3627.20     4247.96    994.86 o 
   2  22   4    36574.02    34185.05    456.43 o 
   4  22   4     1392.38     1747.01    340.31 o 
   6  22   4     1807.62     1547.79    443.35 o 
   8  22   4     4257.81     4293.46    313.90 o 
  10  22   4     7346.70     6774.21    170.36 o 
  12  22   4       13.30       45.46    151.02 o 
 -19  23   4     1026.19     1113.07     85.02 o 
 -17  23   4     2511.14     2540.77    258.89 o 
 -15  23   4     1471.22     1864.34    640.73 o 
 -13  23   4      548.16      495.37    256.78 o 
 -11  23   4     2336.58     2289.27    147.05 o 
  -9  23   4    13300.78    13248.13    732.34 o 
  -7  23   4     2450.88     3677.56    330.40 o 
  -5  23   4     1547.22     1949.38    194.75 o 
  -3  23   4     2859.80     4513.10    598.50 o 
  -1  23   4     1731.60     1927.98    215.36 o 
   1  23   4      855.57     1058.25    203.77 o 
   3  23   4       17.12       97.91     45.30 o 
   5  23   4     2397.98     2867.55    440.32 o 
   7  23   4     8308.16     9330.82    297.93 o 
   9  23   4     5803.29     5776.19    490.63 o 
  11  23   4     2861.56     3301.91    574.34 o 
 -18  24   4     3821.52     4181.30    252.69 o 
 -16  24   4     1934.39     2963.88    504.76 o 
 -14  24   4      623.00     1140.57    225.05 o 
 -12  24   4     3357.16     4074.03    435.74 o 
 -10  24   4    15293.05    14581.34    369.41 o 
  -8  24   4     8951.97    10210.24    414.92 o 
  -6  24   4     1508.36     2042.79    276.87 o 
  -4  24   4     8400.64     9480.05    524.45 o 
  -2  24   4    10768.80    11170.61    560.49 o 
   0  24   4    27459.84    25946.03    215.09 o 
   2  24   4    54208.00    52566.78    977.20 o 
   4  24   4     6336.40     7225.75    950.03 o 
   6  24   4     3754.81     4294.69    340.53 o 
   8  24   4     4975.64     4706.04    195.17 o 
  10  24   4      260.06      418.82    351.12 o 
 -15  25   4       37.86      172.42    109.36 o 
 -13  25   4        7.07      248.34    624.05 o 
 -11  25   4     4901.23     4494.52    383.09 o 
  -9  25   4    10002.80     9306.45    131.93 o 
  -7  25   4    28075.36    26834.81    588.28 o 
  -5  25   4     8767.53     9337.00    253.66 o 
  -3  25   4    40376.36    38274.70    482.85 o 
  -1  25   4     4249.23     4600.71    396.22 o 
   1  25   4     1627.38     1731.61    337.36 o 
   3  25   4     1031.82     1422.78    883.01 o 
   5  25   4     5313.23     7390.12    661.13 o 
   7  25   4     3900.46     3878.89    581.90 o 
   9  25   4     2824.82     3443.28    445.89 o 
 -14  26   4      872.03     1306.40    331.92 o 
 -12  26   4       76.38      123.23    133.73 o 
 -10  26   4      221.88      417.18    202.33 o 
  -8  26   4     1150.68     1455.46    519.42 o 
  -6  26   4      129.14      175.39    129.11 o 
  -4  26   4      296.34      419.04    211.03 o 
  -2  26   4     4576.51     4693.54    675.62 o 
   0  26   4      429.00     1178.71    888.90 o 
   2  26   4     6537.10     6763.86    495.84 o 
   4  26   4     2621.55     3491.29    541.13 o 
   6  26   4     1397.91     1551.38    278.49 o 
   8  26   4        6.88       12.68    196.98 o 
 -13  27   4      219.20      434.93    535.15 o 
 -11  27   4      750.61      805.90    362.88 o 
  -9  27   4      211.62      144.85     79.70 o 
  -7  27   4      449.06      614.69    178.43 o 
  -5  27   4       31.70      300.51    263.71 o 
  -3  27   4       22.41      251.29    200.56 o 
  -1  27   4     6093.07     6105.46   1064.14 o 
   1  27   4      718.96      715.47    196.98 o 
   3  27   4        0.93       14.49    191.09 o 
   5  27   4        9.66        0.91    244.53 o 
   7  27   4      995.07      774.33    738.11 o 
 -10  28   4       34.15      115.92    322.21 o 
  -8  28   4     1921.93     1712.24    547.98 o 
  -6  28   4      835.98      888.65    405.51 o 
  -4  28   4     1448.73     1519.87    249.71 o 
  -2  28   4     3153.76     3343.22   1032.44 o 
   0  28   4      612.22      805.12    696.45 o 
   2  28   4     1177.13     2199.83    959.09 o 
   4  28   4     3335.56     3689.18    546.56 o 
  -7  29   4    12577.79    13290.07    328.11 o 
  -5  29   4    12176.26    13183.90    292.63 o 
  -3  29   4    10677.88    12210.46    579.62 o 
  -1  29   4     4400.21     4447.66    359.09 o 
   1  29   4      804.44      662.03    703.24 o 
 -29   1   5     2514.21     2450.24    221.88 o 
 -27   1   5     2463.43     2959.54    443.35 o 
 -25   1   5     9518.25     9074.61    349.31 o 
 -23   1   5     1802.12     1857.97    157.57 o 
 -21   1   5     1326.03     1662.43    401.95 o 
 -19   1   5     3748.76     5278.13    286.57 o 
 -17   1   5        8.27      378.34    224.90 o 
 -15   1   5     6192.13     6489.83    307.16 o 
 -13   1   5    23174.81    21940.73    199.01 o 
 -11   1   5     8204.63     8458.21    512.53 o 
  -9   1   5      408.74      603.23    228.68 o 
  -7   1   5     4728.69     4498.92    293.52 o 
  -5   1   5    13230.95    11809.31    379.42 o 
  -3   1   5     8237.93     8830.73    223.54 o 
  -1   1   5      232.15     2175.76    364.61 o 
   1   1   5      419.48      504.79    504.37 o 
   3   1   5     9362.13     8770.63    649.20 o 
   5   1   5       30.29     1058.65    656.29 o 
   7   1   5    18214.54    17626.06    339.60 o 
   9   1   5    11850.08    10792.86    237.60 o 
  11   1   5      415.90      518.52    216.90 o 
  13   1   5     4330.60     3978.53    330.00 o 
  15   1   5     2434.35     2321.18    112.41 o 
  17   1   5       82.16      319.42    239.28 o 
  19   1   5     7292.73     6502.43    226.17 o 
 -28   2   5     1410.31     2036.81    528.90 o 
 -26   2   5     2349.57     2228.10    146.26 o 
 -24   2   5    10205.97     9269.56    298.27 o 
 -22   2   5     5285.69     6482.73    446.52 o 
 -20   2   5    17012.63    16956.82    823.99 o 
 -18   2   5     8080.03     8310.18    193.02 o 
 -16   2   5    42095.24    40101.54    334.32 o 
 -14   2   5    13875.38    14702.95    280.42 o 
 -12   2   5     5906.65     6880.56    357.88 o 
 -10   2   5     6377.90     7698.80    308.01 o 
  -8   2   5      295.55      567.87    176.15 o 
  -6   2   5    46544.89    43891.38    362.46 o 
  -4   2   5    64773.04    61186.81    540.05 o 
  -2   2   5   135914.77   126777.75   2519.10 o 
   0   2   5    52613.35    51220.90    504.38 o 
   2   2   5    11730.26    10224.46     56.20 o 
   4   2   5     8047.56     8791.28    360.30 o 
   6   2   5     3224.29     3098.13    114.34 o 
   8   2   5      119.51      358.48    120.86 o 
  10   2   5     7214.34     7400.54    431.71 o 
  12   2   5    11848.67    10724.96    291.58 o 
  14   2   5    16600.79    15340.76    417.05 o 
  16   2   5     5713.80     6456.79    275.76 o 
  18   2   5     4920.32     4832.41    477.80 o 
  20   2   5      308.89      592.87    434.20 o 
 -29   3   5     5855.62     7401.90    504.00 o 
 -27   3   5     3546.48     5142.29   1031.09 o 
 -25   3   5    15350.67    14621.17    710.03 o 
 -23   3   5    16920.01    17991.79    527.73 o 
 -21   3   5      472.79     1238.33    367.66 o 
 -19   3   5     3601.72     3226.77    178.12 o 
 -17   3   5     3275.71     3288.13    269.39 o 
 -15   3   5     8278.49     8823.94    166.26 o 
 -13   3   5    55786.22    52914.86    677.49 o 
 -11   3   5    45387.91    41126.27    747.41 o 
  -9   3   5    32311.85    29853.45    179.16 o 
  -7   3   5   127829.25   127504.74    660.90 o 
  -5   3   5     4254.32     3767.52    121.58 o 
  -3   3   5     9114.81    10354.03    426.78 o 
  -1   3   5     1810.68     2035.51    239.31 o 
   1   3   5     5945.83     6258.01     35.22 o 
   3   3   5     3950.69     4732.37    332.56 o 
   5   3   5    23596.99    22537.54    213.34 o 
   7   3   5    42847.70    41119.78    488.30 o 
   9   3   5    44883.98    41379.56    182.87 o 
  11   3   5     1093.08     1590.89    531.26 o 
  13   3   5       61.59       49.81    475.28 o 
  15   3   5     4372.98     4564.61    466.89 o 
  17   3   5     8764.70     8344.33    326.71 o 
  19   3   5    12703.83    11777.15    846.78 o 
 -28   4   5      145.56      125.89    992.60 o 
 -26   4   5     4577.05     4872.86    470.94 o 
 -24   4   5     1934.65     3785.21    394.15 o 
 -22   4   5      367.58      440.66    173.21 o 
 -20   4   5    45088.60    40843.25    490.98 o 
 -18   4   5    15263.22    14074.85    655.66 o 
 -16   4   5    25009.07    23071.43    215.58 o 
 -14   4   5    32058.34    30560.59    670.52 o 
 -12   4   5    29305.30    27929.13    515.32 o 
 -10   4   5    15559.52    15981.35    228.17 o 
  -8   4   5    96225.67    86419.63    817.57 o 
  -6   4   5      842.40     2749.26    465.28 o 
  -4   4   5     3901.39     3559.49    221.56 o 
  -2   4   5    79239.68    73855.10    448.80 o 
   0   4   5    13019.68    12016.15    126.81 o 
   2   4   5       71.10      493.46    326.08 o 
   4   4   5    13772.17    12469.25    381.77 o 
   6   4   5       81.05       50.72    345.22 o 
   8   4   5    16084.89    15996.03    267.92 o 
  10   4   5    27722.00    25980.40    364.89 o 
  12   4   5     4456.21     5420.72    638.94 o 
  14   4   5     5324.40     5272.57    374.63 o 
  16   4   5    13167.86    13452.51    339.95 o 
  18   4   5     1463.23     1565.75    221.17 o 
  20   4   5       77.50      171.27    544.38 o 
 -27   5   5      120.91      169.36    859.46 o 
 -25   5   5     6172.41     5929.13    909.05 o 
 -23   5   5    13241.08    13939.80    213.78 o 
 -21   5   5     2472.86     2849.79    196.71 o 
 -19   5   5      784.52      903.09    280.92 o 
 -17   5   5     7001.71     6758.01    296.33 o 
 -15   5   5      647.22     1008.88    262.62 o 
 -13   5   5    11347.81    11136.39    291.49 o 
 -11   5   5    18984.33    19080.15    229.32 o 
  -9   5   5    15770.38    14500.32    326.30 o 
  -7   5   5    14780.59    14788.98    312.59 o 
  -5   5   5    94308.16    85781.94   2283.88 o 
  -3   5   5    12164.52    12107.35    527.38 o 
  -1   5   5      818.42      821.63    174.41 o 
   1   5   5    20234.06    18752.79    270.40 o 
   3   5   5    18142.00    18577.47    571.50 o 
   5   5   5    21778.24    21035.63    493.05 o 
   7   5   5     5911.60     6284.49    309.99 o 
   9   5   5     1237.86     1620.81    330.44 o 
  11   5   5     3502.08     3545.07    605.62 o 
  13   5   5    14683.81    13469.86    392.70 o 
  15   5   5     2120.37     2334.60    285.91 o 
  17   5   5     1025.07     1107.61    391.24 o 
  19   5   5     3557.69     3068.81      7.02 o 
 -28   6   5       60.21      189.28    703.24 o 
 -26   6   5     4357.58     4675.57    386.71 o 
 -24   6   5     1068.59     1233.46    167.63 o 
 -22   6   5       90.07      371.84    344.19 o 
 -20   6   5      651.63     1161.17    252.57 o 
 -18   6   5     9114.19     8426.75    195.33 o 
 -16   6   5      450.54      840.48    174.69 o 
 -14   6   5     1077.32     1137.69    106.59 o 
 -12   6   5    16026.56    15724.93    106.47 o 
 -10   6   5      216.17      663.02    301.20 o 
  -8   6   5     7272.00     6215.37    419.23 o 
  -6   6   5    11981.50    11438.65    513.55 o 
  -4   6   5     4095.28     2917.10    309.97 o 
  -2   6   5      391.92      418.66    293.30 o 
   0   6   5      866.79      965.50     80.57 o 
   2   6   5       55.15      180.15    398.21 o 
   4   6   5    24728.01    21868.53    138.11 o 
   6   6   5       26.16      320.04    514.13 o 
   8   6   5     1240.60      898.41     83.47 o 
  10   6   5       80.20      598.79    142.96 o 
  12   6   5      883.70     1260.51    381.82 o 
  14   6   5      169.19      192.37    329.70 o 
  16   6   5      670.09      608.11    551.51 o 
  18   6   5     1623.39     1570.59    254.81 o 
  20   6   5      582.80      536.34    385.73 o 
 -27   7   5     4213.00     4005.25    101.89 o 
 -25   7   5      294.19      396.99    308.15 o 
 -23   7   5      191.73      152.15    121.38 o 
 -21   7   5       21.44       28.88     62.40 o 
 -19   7   5      157.66      190.11    120.22 o 
 -17   7   5      225.45      794.57    204.35 o 
 -15   7   5      453.75     2223.73    216.94 o 
 -13   7   5       89.49      328.85     71.30 o 
 -11   7   5     4438.33     5009.94    503.83 o 
  -9   7   5      171.98      410.34    271.93 o 
  -7   7   5    26649.63    28383.60    241.53 o 
  -5   7   5     8988.67     8166.71    214.58 o 
  -3   7   5       11.29      200.73    275.52 o 
  -1   7   5      417.13      724.01    469.72 o 
   1   7   5     7312.44     7244.01    862.15 o 
   3   7   5     3825.62     5794.23    585.87 o 
   5   7   5    36350.21    32493.40    238.87 o 
   7   7   5    22997.26    21696.44    399.46 o 
   9   7   5      306.31      688.99    192.14 o 
  11   7   5       22.67      153.76    156.94 o 
  13   7   5     4709.26     4387.49    108.91 o 
  15   7   5     5888.66     5954.50    192.90 o 
  17   7   5     5577.77     6081.39    635.04 o 
  19   7   5      254.71      331.38     74.14 o 
 -28   8   5      452.97      732.22    795.62 o 
 -26   8   5       28.48      459.34    219.40 o 
 -24   8   5      108.44      205.40     33.01 o 
 -22   8   5     6739.11     6317.30    161.98 o 
 -20   8   5      381.00      568.45     88.75 o 
 -18   8   5     3647.95     3685.25    140.28 o 
 -16   8   5    65085.26    58567.26   3121.79 o 
 -14   8   5    51792.27    49072.14    307.50 o 
 -12   8   5     9897.46     9014.37    298.08 o 
 -10   8   5     4727.93     5201.12    269.80 o 
  -8   8   5      108.98      152.29     85.54 o 
  -6   8   5    59656.76    57515.59   2237.46 o 
  -4   8   5    14522.95    14904.88    252.59 o 
  -2   8   5    10321.94    13083.69    467.46 o 
   0   8   5      386.83      977.85    316.44 o 
   2   8   5     5014.25     5916.51    294.87 o 
   4   8   5    33952.85    33245.98    408.12 o 
   6   8   5       60.49       70.81     60.87 o 
   8   8   5    36557.78    35510.44    587.18 o 
  10   8   5    26166.56    24992.42    402.37 o 
  12   8   5    11463.92    11494.15    411.86 o 
  14   8   5     5002.54     5032.38    440.82 o 
  16   8   5     5677.28     5510.14    652.13 o 
  18   8   5        1.62        4.53    165.37 o 
  20   8   5      259.38      397.06    491.32 o 
 -27   9   5     8468.74     8593.21    156.30 o 
 -25   9   5    10004.43     9560.78    421.13 o 
 -23   9   5    11510.64    11626.31    753.05 o 
 -21   9   5      119.95      630.35    243.17 o 
 -19   9   5     7713.53     7121.04    427.38 o 
 -17   9   5     6941.97     6066.72    178.44 o 
 -15   9   5     2039.23     1716.56    231.37 o 
 -13   9   5    22769.21    21550.98    841.49 o 
 -11   9   5    39241.98    36461.09    369.42 o 
  -9   9   5    28153.75    28493.85    189.05 o 
  -7   9   5    26716.90    26545.26    406.39 o 
  -5   9   5     2860.74     3404.66    182.33 o 
  -3   9   5    10839.19    11257.43    469.43 o 
  -1   9   5     6464.35     6916.62    261.40 o 
   1   9   5    98817.43    90410.14    241.38 o 
   3   9   5    32710.88    30309.13   1205.65 o 
   5   9   5    18193.09    15914.89    201.73 o 
   7   9   5    34947.86    33321.49    422.03 o 
   9   9   5    14171.07    14254.39    243.81 o 
  11   9   5    24836.96    23266.61    323.01 o 
  13   9   5     4425.08     4286.23    378.69 o 
  15   9   5      218.69      208.52    339.90 o 
  17   9   5    11034.19    11714.47    575.99 o 
  19   9   5     1457.83     1525.01    217.50 o 
 -26  10   5     2211.30     2436.83    365.26 o 
 -24  10   5       43.82      329.86    559.13 o 
 -22  10   5     6798.77     6729.38   1357.35 o 
 -20  10   5       12.08      411.40    359.17 o 
 -18  10   5    28588.75    27420.10    415.69 o 
 -16  10   5    53108.99    49723.98    269.17 o 
 -14  10   5     3683.57     4470.45    240.42 o 
 -12  10   5      141.16      305.27    273.95 o 
 -10  10   5    22535.97    20749.86    251.26 o 
  -8  10   5     6175.80     5776.16    494.07 o 
  -6  10   5    49872.66    45864.35    294.30 o 
  -4  10   5    63217.12    58374.33    874.04 o 
  -2  10   5    53301.87    46614.02    605.58 o 
   0  10   5    35987.16    33354.70    160.69 o 
   2  10   5    25813.87    25248.57    292.46 o 
   4  10   5    12588.81    13629.30    377.56 o 
   6  10   5    14835.98    14830.38    370.29 o 
   8  10   5      177.94      716.86    630.36 o 
  10  10   5      219.45      330.64    308.76 o 
  12  10   5     8761.13     8811.21    271.30 o 
  14  10   5    16768.18    15132.79    840.46 o 
  16  10   5    10174.13     9879.62    395.09 o 
  18  10   5      228.89      292.82    589.02 o 
 -27  11   5    11445.98    11523.42    630.11 o 
 -25  11   5     4134.55     4184.68    474.23 o 
 -23  11   5     1570.00     1362.17    142.98 o 
 -21  11   5      503.74      401.23    121.15 o 
 -19  11   5    13989.16    15856.64    704.97 o 
 -17  11   5     1444.46     3093.11    535.08 o 
 -15  11   5      778.46      789.66    471.10 o 
 -13  11   5     4972.56     4485.78    164.79 o 
 -11  11   5    12662.56    12758.03    248.18 o 
  -9  11   5    62867.73    59142.13    662.95 o 
  -7  11   5    10105.44     9902.35    276.24 o 
  -5  11   5     8765.26     7654.63    211.31 o 
  -3  11   5     5878.73     5449.96    131.25 o 
  -1  11   5     1328.13     1265.19    311.23 o 
   1  11   5        3.21       58.15    360.54 o 
   3  11   5    18600.41    17826.58    380.11 o 
   5  11   5     6705.08     6517.28    299.32 o 
   7  11   5     2430.01     2505.07    465.84 o 
   9  11   5     1682.00     2205.65    243.79 o 
  11  11   5     1975.45     2393.49    467.28 o 
  13  11   5    11524.47    10621.92    516.08 o 
  15  11   5     8374.68     8485.19    523.57 o 
  17  11   5      193.16      371.16    319.89 o 
  19  11   5      182.86      115.02    683.16 o 
 -26  12   5      290.22      322.88    158.24 o 
 -24  12   5        0.38       36.62    612.73 o 
 -22  12   5      393.34      459.69    193.69 o 
 -20  12   5      252.03      340.59    130.19 o 
 -18  12   5    11366.49    10542.19    247.70 o 
 -16  12   5        6.69      373.51    264.96 o 
 -14  12   5     2256.86     2244.13    284.99 o 
 -12  12   5      103.29      177.69     23.97 o 
 -10  12   5     1682.50     1120.32    104.27 o 
  -8  12   5     3939.66     3524.09    249.67 o 
  -6  12   5      985.38     1136.45    127.55 o 
  -4  12   5      472.78      489.18    180.39 o 
  -2  12   5     3741.27     4409.97    461.06 o 
   0  12   5        0.35     1116.95    340.01 o 
   2  12   5      326.18      624.63    204.14 o 
   4  12   5        1.94       36.38    597.93 o 
   6  12   5     5153.54     5244.71    220.60 o 
   8  12   5      452.46     1255.81    722.86 o 
  10  12   5     2167.41     2149.12    338.27 o 
  12  12   5      915.37      886.20    129.41 o 
  14  12   5     1560.58     1909.61    263.39 o 
  16  12   5     1320.49     1698.92    485.72 o 
  18  12   5     1229.85     1314.32    344.50 o 
 -25  13   5     4006.63     4521.50    639.35 o 
 -23  13   5      735.60     1541.06    470.03 o 
 -21  13   5        1.33       54.98    545.83 o 
 -19  13   5       40.88       28.98    204.19 o 
 -17  13   5     5695.50     5242.17    355.70 o 
 -15  13   5      346.37      308.95    208.95 o 
 -13  13   5     8871.79     9628.62    322.11 o 
 -11  13   5     1489.44     2419.82    418.17 o 
  -9  13   5    11352.02    11229.05    557.71 o 
  -7  13   5     1068.67     1705.50    232.32 o 
  -5  13   5    10367.82    10859.36    586.76 o 
  -3  13   5      130.65      588.98    197.99 o 
  -1  13   5      892.31     1237.90    199.02 o 
   1  13   5     5405.73     5261.71    301.74 o 
   3  13   5    24112.58    23612.54    650.05 o 
   5  13   5     1040.05     2097.46    119.32 o 
   7  13   5     5326.80     5128.91    195.85 o 
   9  13   5     7982.05     8095.45    386.68 o 
  11  13   5     2223.02     1985.89     96.79 o 
  13  13   5     1740.24     1614.67    300.49 o 
  15  13   5      403.72      454.54    231.11 o 
  17  13   5      738.05      900.82    398.06 o 
 -26  14   5     2075.86     2044.82    200.89 o 
 -24  14   5     1183.95     1389.52    555.25 o 
 -22  14   5     1978.41     2509.65    624.56 o 
 -20  14   5     8705.37     7679.39    147.17 o 
 -18  14   5     3612.94     3612.77    104.04 o 
 -16  14   5     1451.91     1542.20    160.56 o 
 -14  14   5      529.39     2117.98    422.95 o 
 -12  14   5     3058.66     2512.04     55.55 o 
 -10  14   5     9754.74    10012.53    237.24 o 
  -8  14   5     5698.16     6060.62    390.22 o 
  -6  14   5    69503.93    65807.41    371.90 o 
  -4  14   5    35428.12    32574.75    853.99 o 
  -2  14   5    30368.98    28533.06    669.01 o 
   0  14   5    13684.43    13078.05    117.52 o 
   2  14   5    21337.63    20267.85    206.89 o 
   4  14   5      503.15     2417.54   1038.56 o 
   6  14   5      128.37      127.70    487.34 o 
   8  14   5    12943.63    12513.24    929.20 o 
  10  14   5    10369.46    10720.50    387.22 o 
  12  14   5     6338.26     6333.82    111.30 o 
  14  14   5    12725.65    12173.93    138.27 o 
  16  14   5     4695.61     4796.48    455.51 o 
 -25  15   5     2768.71     2934.84    259.92 o 
 -23  15   5     2725.35     2715.65    231.62 o 
 -21  15   5     7088.50     9003.27    653.93 o 
 -19  15   5    23319.26    23221.62    441.18 o 
 -17  15   5     4683.30     4484.80    494.28 o 
 -15  15   5      932.19     1074.93    188.83 o 
 -13  15   5    11766.36    13423.64    499.81 o 
 -11  15   5    32447.32    31211.37    374.02 o 
  -9  15   5    39067.87    36812.81    721.65 o 
  -7  15   5    36580.77    35447.13    446.92 o 
  -5  15   5    33040.75    29938.51    638.92 o 
  -3  15   5      993.92      849.79     47.86 o 
  -1  15   5     4718.49     4573.64    447.00 o 
   1  15   5     7120.17     8989.69    442.96 o 
   3  15   5    15580.60    17001.20    616.20 o 
   5  15   5    38493.05    38098.34    612.20 o 
   7  15   5    10641.54    10653.93    810.56 o 
   9  15   5     1028.68     1332.10    112.38 o 
  11  15   5     1875.90     2090.01    247.09 o 
  13  15   5      120.36      481.61    416.24 o 
  15  15   5     2385.16     2851.27    524.33 o 
  17  15   5     1953.84     2103.74    323.05 o 
 -24  16   5      777.31     1396.87    440.43 o 
 -22  16   5     2524.32     2644.67    211.17 o 
 -20  16   5    15637.23    14165.64    912.67 o 
 -18  16   5    10846.55     9947.66   1126.86 o 
 -16  16   5     2433.24     3222.13    446.38 o 
 -14  16   5     4702.04     4783.82    295.87 o 
 -12  16   5     4443.64     4689.93    165.11 o 
 -10  16   5       38.38      500.15    256.49 o 
  -8  16   5     3456.90     3594.50    177.38 o 
  -6  16   5     7426.66     7342.99    527.20 o 
  -4  16   5    14008.45    14187.27    357.14 o 
  -2  16   5    30529.43    30912.81    367.59 o 
   0  16   5    13726.81    14336.68    501.81 o 
   2  16   5     1128.41     1702.34    332.66 o 
   4  16   5       21.18      685.64    462.94 o 
   6  16   5     5325.79     5294.92    599.66 o 
   8  16   5    16311.71    17214.10    614.02 o 
  10  16   5     8869.10     9468.51    508.33 o 
  12  16   5     4137.12     5334.17    433.78 o 
  14  16   5     9387.64     9288.04    396.71 o 
  16  16   5     4518.47     4625.01    133.81 o 
 -23  17   5     3000.39     3701.87    547.46 o 
 -21  17   5     1716.77     1893.56    185.74 o 
 -19  17   5      320.28      342.23    276.08 o 
 -17  17   5      984.81     1212.62    566.31 o 
 -15  17   5     2341.10     3788.47    290.81 o 
 -13  17   5       84.70      172.24    265.37 o 
 -11  17   5    15427.73    15437.67    244.36 o 
  -9  17   5      366.52      487.25    317.21 o 
  -7  17   5     3949.50     5912.31    523.99 o 
  -5  17   5    11810.62    11169.08    134.21 o 
  -3  17   5        5.76       29.34     42.48 o 
  -1  17   5     8848.48     8213.03    518.95 o 
   1  17   5    26016.40    24676.07    493.85 o 
   3  17   5     8064.35     9609.42    501.96 o 
   5  17   5    37865.21    36127.49    765.73 o 
   7  17   5     5816.01     7436.12   1105.57 o 
   9  17   5     1490.45     1331.21     55.99 o 
  11  17   5      552.58      983.09    721.35 o 
  13  17   5     2251.91     2160.90    255.71 o 
  15  17   5       15.31      123.66     86.87 o 
 -22  18   5      112.09      375.37    461.60 o 
 -20  18   5       57.70       46.56    365.15 o 
 -18  18   5       67.76       91.99    455.45 o 
 -16  18   5      471.49      984.53    536.71 o 
 -14  18   5     1493.13     1445.52    175.55 o 
 -12  18   5     4442.15     4197.99    151.92 o 
 -10  18   5      151.44      582.94    261.57 o 
  -8  18   5     1205.88     1290.19    154.73 o 
  -6  18   5     4465.98     4701.98    564.25 o 
  -4  18   5     3129.76     3150.37    293.72 o 
  -2  18   5      218.93      274.64    247.13 o 
   0  18   5      304.19      370.79    369.20 o 
   2  18   5     6793.33     6670.88    258.36 o 
   4  18   5     4963.21     5568.07    582.38 o 
   6  18   5     2125.65     2277.63    204.22 o 
   8  18   5       81.42      376.22    532.17 o 
  10  18   5      566.85      545.36    164.16 o 
  12  18   5        9.49        3.62    244.61 o 
  14  18   5      106.01      142.13     91.93 o 
 -23  19   5     1182.60     1344.72    720.65 o 
 -21  19   5      762.24     1104.29    441.20 o 
 -19  19   5      298.34      413.33    137.69 o 
 -17  19   5      124.77      436.52    993.95 o 
 -15  19   5       63.09      415.64    277.58 o 
 -13  19   5     4459.19     4793.90    453.59 o 
 -11  19   5    16033.72    15480.80    587.35 o 
  -9  19   5    10107.03    11087.59    568.00 o 
  -7  19   5     2128.21     3284.53    656.98 o 
  -5  19   5     5103.96     4676.49    567.94 o 
  -3  19   5     2388.66     2185.24    112.44 o 
  -1  19   5     6092.14     5770.02    235.29 o 
   1  19   5     1174.69     1242.59    217.90 o 
   3  19   5     1855.61     1656.44     59.61 o 
   5  19   5     4411.63     4910.96    270.10 o 
   7  19   5     8114.04     8879.22    325.64 o 
   9  19   5       13.74      111.82    207.29 o 
  11  19   5     2358.43     2569.78    459.53 o 
  13  19   5        2.32      120.13    155.20 o 
  15  19   5      301.89      293.64    324.75 o 
 -22  20   5      155.29      199.51    134.49 o 
 -20  20   5      996.00     1339.61    246.84 o 
 -18  20   5     3218.72     3400.12    221.21 o 
 -16  20   5     8615.70     8436.53    924.44 o 
 -14  20   5    25959.95    26865.12    583.67 o 
 -12  20   5     8856.63     8538.05    391.49 o 
 -10  20   5     1880.68     1924.35     62.88 o 
  -8  20   5      760.12      697.46     55.89 o 
  -6  20   5     3095.36     3871.47    329.51 o 
  -4  20   5     2895.11     3304.92    322.29 o 
  -2  20   5     6154.19     6995.69    513.88 o 
   0  20   5       25.99      201.66    428.89 o 
   2  20   5    23111.99    21800.49    570.79 o 
   4  20   5    13530.83    13217.03    483.79 o 
   6  20   5        7.74      604.96    484.17 o 
   8  20   5      546.54     1004.77    533.13 o 
  10  20   5     6487.21     6295.31     21.24 o 
  12  20   5     5643.84     6435.22    719.08 o 
  14  20   5    10820.75    10349.36    368.86 o 
 -21  21   5     8425.72     8086.05    582.09 o 
 -19  21   5      326.93      311.90    336.61 o 
 -17  21   5     2096.35     1829.19    175.65 o 
 -15  21   5     7294.94     8464.42    621.73 o 
 -13  21   5     3915.10     4340.20    202.83 o 
 -11  21   5     9950.02     9755.36    331.14 o 
  -9  21   5    20918.24    22601.84    309.54 o 
  -7  21   5    12046.22    12762.33    432.47 o 
  -5  21   5    17465.78    18238.48    499.42 o 
  -3  21   5     1200.31      957.78     68.83 o 
  -1  21   5     4439.40     4720.13    262.45 o 
   1  21   5    39138.00    37385.55    417.73 o 
   3  21   5    19078.82    20285.11    681.89 o 
   5  21   5     9352.36    10637.21    298.26 o 
   7  21   5     2695.42     3061.97    201.95 o 
   9  21   5      349.55      421.58    116.60 o 
  11  21   5     9781.03     9469.60    341.32 o 
  13  21   5      179.81      318.69    265.86 o 
 -20  22   5     3789.17     4167.50    293.73 o 
 -18  22   5     4584.64     4670.40    153.06 o 
 -16  22   5     7959.17     7957.13    565.36 o 
 -14  22   5     4292.16     5310.60    834.11 o 
 -12  22   5      432.11      512.52    211.04 o 
 -10  22   5       74.09       73.23    510.61 o 
  -8  22   5     2192.13     2735.49    539.22 o 
  -6  22   5     8886.00     8986.51    110.21 o 
  -4  22   5     4713.35     4996.06    387.11 o 
  -2  22   5     4002.10     4086.68     89.21 o 
   0  22   5     3806.94     5565.69    753.96 o 
   2  22   5    35439.26    34638.04    920.60 o 
   4  22   5     1095.64     1928.79    759.79 o 
   6  22   5      417.18      392.15    638.48 o 
   8  22   5      216.02      261.15     75.28 o 
  10  22   5    14701.19    13989.08    521.43 o 
  12  22   5     8953.00     8656.60    213.96 o 
 -19  23   5     2815.76     3093.62    170.95 o 
 -17  23   5      247.40      333.06    335.30 o 
 -15  23   5      672.10      897.50    330.24 o 
 -13  23   5      939.12     1427.26    323.42 o 
 -11  23   5     1638.73     2001.11    433.61 o 
  -9  23   5     3202.77     3778.77    444.73 o 
  -7  23   5     8644.46     8403.32    102.34 o 
  -5  23   5      757.47      744.10    129.58 o 
  -3  23   5      264.42      307.02     54.98 o 
  -1  23   5     4187.36     5273.16    283.02 o 
   1  23   5     1907.50     1738.40      9.06 o 
   3  23   5     8131.27     8138.64    798.33 o 
   5  23   5     4680.56     4863.51   1012.29 o 
   7  23   5     1069.29     1014.33    328.31 o 
   9  23   5       31.41       38.94     35.27 o 
  11  23   5      371.10      890.13    266.92 o 
 -18  24   5       12.72       76.55    273.73 o 
 -16  24   5     1014.15     1098.88    263.09 o 
 -14  24   5     1332.17     1539.51    441.59 o 
 -12  24   5     3203.10     3350.80    421.22 o 
 -10  24   5      996.21     1336.86    259.32 o 
  -8  24   5      300.16      368.32    233.22 o 
  -6  24   5      522.27      518.47    222.81 o 
  -4  24   5     7100.82     6932.72    399.53 o 
  -2  24   5       13.83       13.58    127.70 o 
   0  24   5      262.77      593.66    900.22 o 
   2  24   5      153.27      211.02    226.41 o 
   4  24   5     1733.95     1808.14    836.37 o 
   6  24   5      924.41      958.18    871.69 o 
   8  24   5      262.84      263.23    235.47 o 
  10  24   5      398.60      566.93    540.47 o 
 -17  25   5       71.81       38.51     35.23 o 
 -15  25   5      376.54      477.25    443.10 o 
 -13  25   5     1114.51     1230.94    203.95 o 
 -11  25   5     1945.17     2399.81    414.75 o 
  -9  25   5     6769.59     7512.70    830.73 o 
  -7  25   5     6898.06     6676.95    172.00 o 
  -5  25   5     1651.89     2409.30    638.22 o 
  -3  25   5     1966.95     2253.26    760.75 o 
  -1  25   5     1285.91     1068.67    859.46 o 
   1  25   5      455.34      382.19    157.13 o 
   3  25   5      962.64     1050.56   1109.42 o 
   5  25   5      164.11      906.56    523.92 o 
   7  25   5     1876.54     2584.28    541.13 o 
   9  25   5     2793.60     3040.73    140.38 o 
 -14  26   5      467.64     1459.15    710.86 o 
 -12  26   5       13.76       79.92    295.22 o 
 -10  26   5     1451.19     1493.42     54.43 o 
  -8  26   5      984.53      930.65    255.06 o 
  -6  26   5     9449.53     9504.68    512.11 o 
  -4  26   5     9211.93     9418.57    633.61 o 
  -2  26   5    18453.46    17247.24     74.72 o 
   0  26   5     7645.50     8109.21    654.33 o 
   2  26   5     2188.45     2876.35    431.54 o 
   4  26   5       68.84     1073.65    866.26 o 
   6  26   5        0.05        1.81   1057.35 o 
 -13  27   5     4421.15     4271.16    232.07 o 
 -11  27   5    10764.77    11294.60    516.45 o 
  -9  27   5     3030.36     3607.26    316.53 o 
  -7  27   5    10033.51    10898.97    586.95 o 
  -5  27   5     1346.89     1640.75    208.20 o 
  -3  27   5        3.09      150.79    504.90 o 
  -1  27   5     1806.33     1459.46    777.96 o 
   1  27   5      478.08      308.37    504.90 o 
   3  27   5     4120.52     4363.43    137.21 o 
   5  27   5     6311.37     6724.92    618.11 o 
 -10  28   5       25.88      238.55    121.52 o 
  -8  28   5      755.67      830.07    308.11 o 
  -6  28   5      898.04     1101.83    357.06 o 
  -4  28   5    10599.04    12584.49    893.43 o 
  -2  28   5    22348.82    22777.61    796.97 o 
   0  28   5    10931.62    10548.59    534.33 o 
   2  28   5      240.04     1334.03    999.39 o 
  -7  29   5        3.87      368.45    284.43 o 
  -5  29   5      687.62      752.46     51.95 o 
  -3  29   5      139.17      411.17    766.18 o 
  -1  29   5      116.50      301.13   1063.24 o 
 -28   0   6     4235.03     4413.70    744.90 o 
 -26   0   6      402.71      545.66    894.33 o 
 -24   0   6    58849.59    56519.50    550.64 o 
 -22   0   6    17069.89    17901.04    589.46 o 
 -20   0   6     1416.07     1673.90    462.93 o 
 -18   0   6     6521.51     6419.47    587.11 o 
 -16   0   6    37297.72    36830.95    250.75 o 
 -14   0   6    11694.48    12341.42    265.48 o 
 -12   0   6      909.77      770.91     68.81 o 
 -10   0   6    16515.99    16896.94    239.22 o 
  -8   0   6     6733.08     6568.61    563.03 o 
  -6   0   6     6643.81     8578.34    229.58 o 
  -4   0   6   101408.05    96984.95    938.26 o 
  -2   0   6    10997.44    17815.99    830.03 o 
   0   0   6     5570.63     6085.98    161.43 o 
   2   0   6     6822.38     7129.44    377.52 o 
   4   0   6     1098.40     1465.44    669.63 o 
   6   0   6     3162.16     3435.75    384.61 o 
   8   0   6    18950.79    17002.72    554.71 o 
  10   0   6    15665.08    16062.20    851.31 o 
  12   0   6    16338.13    16932.98    689.20 o 
  14   0   6     5473.92     5784.85    954.10 o 
  16   0   6      191.66      892.07    796.97 o 
  18   0   6     3153.15     2794.84    873.95 o 
 -29   1   6     1949.24     2347.90    345.51 o 
 -27   1   6     5117.05     6832.79    504.00 o 
 -25   1   6     8377.85     8994.69    213.36 o 
 -23   1   6    47937.88    44309.06    250.26 o 
 -21   1   6     2015.49     2242.60    123.14 o 
 -19   1   6     5299.95     5190.53     64.63 o 
 -17   1   6     1421.95     1835.47     81.96 o 
 -15   1   6     3043.73     5085.70    357.95 o 
 -13   1   6    46176.25    42559.75    259.55 o 
 -11   1   6    57566.52    53368.46    173.20 o 
  -9   1   6    10689.70    10419.92    324.78 o 
  -7   1   6   136749.23   126990.83   1643.40 o 
  -5   1   6      746.98      769.06     90.45 o 
  -3   1   6    17730.55    14761.82    268.80 o 
  -1   1   6   227094.97   210600.11   1037.05 o 
   1   1   6    76694.59    74589.02    654.38 o 
   3   1   6    25759.77    23972.84    220.76 o 
   5   1   6     8443.98     8117.62    137.87 o 
   7   1   6      292.47      669.81    110.32 o 
   9   1   6      119.05      405.02    613.40 o 
  11   1   6      897.86      831.38     11.32 o 
  13   1   6      651.95      769.68    221.50 o 
  15   1   6    16729.37    15560.39    271.93 o 
  17   1   6    13087.94    13185.18    706.34 o 
  19   1   6     8762.68     7797.47    222.47 o 
 -28   2   6      122.24       69.74    157.13 o 
 -26   2   6        1.41       51.97     83.83 o 
 -24   2   6    22359.78    19480.63    922.54 o 
 -22   2   6     1886.42     2399.23    465.10 o 
 -20   2   6        7.53       12.99    310.77 o 
 -18   2   6     7904.27     6923.72    131.31 o 
 -16   2   6        0.66        6.56     53.96 o 
 -14   2   6     1644.23     2401.20    196.07 o 
 -12   2   6    29709.80    25255.38    166.37 o 
 -10   2   6    15898.01    16521.81    198.98 o 
  -8   2   6     3876.09     4811.22    269.40 o 
  -6   2   6    10131.34     9309.67    121.46 o 
  -4   2   6      861.73     1617.09    721.58 o 
  -2   2   6    78373.16    68155.41    281.54 o 
   0   2   6    11302.74    11838.73    403.49 o 
   2   2   6    18218.79    17183.83    357.06 o 
   4   2   6     1285.90     2026.22    331.85 o 
   6   2   6    11102.43    10172.25    223.21 o 
   8   2   6    13399.94    12888.14    469.25 o 
  10   2   6    21497.79    21132.96    310.58 o 
  12   2   6      205.42      331.28    552.94 o 
  14   2   6     3615.91     4220.17    704.63 o 
  16   2   6    11193.25    10316.66    519.84 o 
  18   2   6      752.49      730.73    379.15 o 
 -29   3   6     1155.39     1067.76    575.09 o 
 -27   3   6       15.12       95.09    876.22 o 
 -25   3   6      612.11      584.16    136.72 o 
 -23   3   6      136.29      130.51    123.50 o 
 -21   3   6     3011.48     3041.80     89.68 o 
 -19   3   6     3844.44     3785.12    187.30 o 
 -17   3   6      667.62     1008.46     55.36 o 
 -15   3   6      152.75      384.86     74.02 o 
 -13   3   6     3691.28     3917.81    754.26 o 
 -11   3   6    33215.70    31180.70    994.06 o 
  -9   3   6      294.95      745.55    122.56 o 
  -7   3   6    21741.49    23134.09    233.61 o 
  -5   3   6     1472.39     1347.70    207.62 o 
  -3   3   6    12427.32    12697.59    209.97 o 
  -1   3   6    22876.46    21422.76    290.76 o 
   1   3   6       89.60      470.04    301.20 o 
   3   3   6    77911.88    73242.62    992.55 o 
   5   3   6     1524.48     1761.96    106.94 o 
   7   3   6    14267.49    12680.57    280.17 o 
   9   3   6       29.60       41.74     45.63 o 
  11   3   6    21844.81    20912.96    209.21 o 
  13   3   6        0.86       38.47    155.13 o 
  15   3   6      383.66      388.30     97.78 o 
  17   3   6        4.39      148.73    485.07 o 
  19   3   6      748.28      759.43    247.17 o 
 -28   4   6      965.27      949.12    888.90 o 
 -26   4   6      167.71      244.37    548.86 o 
 -24   4   6        4.24      115.85     48.00 o 
 -22   4   6      631.43      716.08     50.96 o 
 -20   4   6    14151.90    14769.11    115.86 o 
 -18   4   6       12.88      209.46    170.35 o 
 -16   4   6     9604.53     8914.54    714.98 o 
 -14   4   6    19577.08    18371.55    404.93 o 
 -12   4   6    31299.52    30710.70    267.38 o 
 -10   4   6     8230.44     7646.97    750.83 o 
  -8   4   6      569.27      943.01    267.87 o 
  -6   4   6       31.01       88.92     80.56 o 
  -4   4   6    29158.52    27949.04    250.00 o 
  -2   4   6        3.75      789.97    191.25 o 
   0   4   6    18269.96    16232.18    353.46 o 
   2   4   6    74490.32    70745.06    268.59 o 
   4   4   6     2266.78     1881.08    239.74 o 
   6   4   6     2002.83     1969.71    334.22 o 
   8   4   6     8567.23     9777.96    427.07 o 
  10   4   6     5693.23     5070.83    329.43 o 
  12   4   6     6466.13     6078.64    233.24 o 
  14   4   6      633.52      715.64    457.61 o 
  16   4   6      777.78      789.99    158.93 o 
  18   4   6       23.14      170.32    190.60 o 
 -29   5   6     1072.10     1380.21    819.62 o 
 -27   5   6    11918.46    11252.59    836.37 o 
 -25   5   6     2815.95     2693.33    273.31 o 
 -23   5   6      651.07      971.38    238.44 o 
 -21   5   6      695.58      818.55    164.45 o 
 -19   5   6     2598.11     2842.63    395.54 o 
 -17   5   6    25231.65    21752.76    807.62 o 
 -15   5   6    13346.66    14075.15    250.49 o 
 -13   5   6    30043.95    29771.99    759.15 o 
 -11   5   6    49539.29    47466.83    239.15 o 
  -9   5   6    16119.82    17597.34    471.18 o 
  -7   5   6     4004.91     3644.92    245.02 o 
  -5   5   6     5302.12     6112.48    236.56 o 
  -3   5   6      799.59      683.11    370.64 o 
  -1   5   6    46973.14    43245.07    354.31 o 
   1   5   6    11496.39    12320.26    361.78 o 
   3   5   6    10774.68     9780.40    629.65 o 
   5   5   6     3420.14     4978.03    654.24 o 
   7   5   6    14896.33    14449.12    325.08 o 
   9   5   6     7063.19     7079.61    331.03 o 
  11   5   6     8617.47     8543.34    404.68 o 
  13   5   6    18083.74    16528.90    589.13 o 
  15   5   6     5313.66     6279.77    578.32 o 
  17   5   6     8303.20    10333.62    683.83 o 
  19   5   6     3050.09     3225.88    248.05 o 
 -28   6   6        1.65       64.75   1022.03 o 
 -26   6   6      264.63      476.34     92.25 o 
 -24   6   6      642.06      956.32    548.45 o 
 -22   6   6     4704.46     4403.79    171.50 o 
 -20   6   6    54310.34    50289.18    976.84 o 
 -18   6   6    44322.59    42027.58    588.96 o 
 -16   6   6      943.39      872.91    122.52 o 
 -14   6   6      829.37      831.69    218.09 o 
 -12   6   6     1405.78     2407.91    455.36 o 
 -10   6   6     1368.73     1592.34    171.25 o 
  -8   6   6    24659.49    23548.08    659.02 o 
  -6   6   6    29406.35    26289.38    251.33 o 
  -4   6   6    60397.79    58268.76    272.10 o 
  -2   6   6   102934.55    97565.58    412.04 o 
   0   6   6     2759.75     3487.20    257.60 o 
   2   6   6    21272.45    21952.81    910.63 o 
   4   6   6     7053.13     6802.08    526.72 o 
   6   6   6    10849.63    11903.66    517.39 o 
   8   6   6    37138.18    34996.34    481.87 o 
  10   6   6    50902.69    47040.17    460.83 o 
  12   6   6    17957.46    16312.55    403.47 o 
  14   6   6    19346.21    17674.04    565.13 o 
  16   6   6    15397.28    13791.22    158.94 o 
  18   6   6      264.28      282.07    185.26 o 
 -29   7   6     5678.11     5644.03    490.41 o 
 -27   7   6    15910.29    14037.06     85.41 o 
 -25   7   6     5831.70     5488.83    182.26 o 
 -23   7   6        1.08      144.54    668.42 o 
 -21   7   6     1627.87     1545.16    171.98 o 
 -19   7   6     2348.12     2504.82    263.05 o 
 -17   7   6    11166.03     9947.98    479.20 o 
 -15   7   6    20307.29    20255.57    685.43 o 
 -13   7   6     7428.49     7724.16    433.82 o 
 -11   7   6    45921.29    41948.79    437.64 o 
  -9   7   6    32109.43    30132.62    286.43 o 
  -7   7   6     6561.88     5622.31    238.89 o 
  -5   7   6     1750.46     2122.04    238.57 o 
  -3   7   6    38250.70    36031.13    371.81 o 
  -1   7   6    12242.67    11490.64    310.55 o 
   1   7   6    24204.08    22042.67    355.53 o 
   3   7   6    23358.70    22249.51    233.63 o 
   5   7   6    40136.37    38153.11    649.92 o 
   7   7   6    39016.18    37458.85    483.24 o 
   9   7   6     1526.61     1742.80     85.10 o 
  11   7   6     2747.70     2650.82    314.56 o 
  13   7   6     1228.35     1749.57    464.48 o 
  15   7   6     4870.93     4632.40    217.50 o 
  17   7   6     5251.95     4982.90    321.28 o 
  19   7   6     2270.10     2594.69    356.15 o 
 -28   8   6     2071.85     1764.01    193.10 o 
 -26   8   6      171.67      739.93    400.79 o 
 -24   8   6     1743.60     2070.83    136.07 o 
 -22   8   6     8277.50     8209.84    373.55 o 
 -20   8   6     6134.02     6744.24    616.09 o 
 -18   8   6    15412.69    14833.99    409.46 o 
 -16   8   6     1330.81     1027.19    180.46 o 
 -14   8   6    17419.11    16124.84    407.02 o 
 -12   8   6      711.21      921.45    154.70 o 
 -10   8   6    14367.89    14636.96    465.82 o 
  -8   8   6    38285.63    37112.91    483.88 o 
  -6   8   6     4423.04     4986.72    308.22 o 
  -4   8   6     5634.45     5404.81    285.53 o 
  -2   8   6    16484.59    18631.44    459.06 o 
   0   8   6     7711.16     7010.53    114.10 o 
   2   8   6     4136.11     4224.42    199.24 o 
   4   8   6    16158.91    15608.90    330.79 o 
   6   8   6    49977.12    46662.95    514.96 o 
   8   8   6    20692.71    19166.71    298.73 o 
  10   8   6     7253.09     6183.54    349.07 o 
  12   8   6      869.11     1269.07    514.40 o 
  14   8   6     3057.26     3164.01    379.70 o 
  16   8   6     3146.06     2996.80    384.71 o 
  18   8   6      922.69      898.75    224.75 o 
 -27   9   6      331.51      249.03     64.18 o 
 -25   9   6     7618.98     7304.64    987.61 o 
 -23   9   6     1537.99     1579.14    608.26 o 
 -21   9   6     1639.74     1930.35   1164.44 o 
 -19   9   6       77.63      477.22    254.06 o 
 -17   9   6     3450.82     2940.75    249.45 o 
 -15   9   6     4025.94     4349.94    526.07 o 
 -13   9   6     3130.31     3077.52    299.67 o 
 -11   9   6    11986.13    11374.65    218.19 o 
  -9   9   6      930.23     1212.33     56.11 o 
  -7   9   6     1626.31     2677.06    473.20 o 
  -5   9   6      621.63     1398.84    192.62 o 
  -3   9   6    57365.79    53155.30    432.51 o 
  -1   9   6      608.00      889.81    252.53 o 
   1   9   6      796.54      711.27    220.26 o 
   3   9   6     1798.91     1798.75    237.22 o 
   5   9   6       18.84      333.30    230.04 o 
   7   9   6    19610.19    18106.58    358.45 o 
   9   9   6        0.11       16.77     42.27 o 
  11   9   6    15268.06    14505.90    153.70 o 
  13   9   6        0.17      286.41    555.98 o 
  15   9   6     9657.87     8728.91     95.23 o 
  17   9   6      920.66     1142.34    153.79 o 
 -28  10   6     2096.84     1674.39     84.90 o 
 -26  10   6       51.89       35.32     42.64 o 
 -24  10   6     3549.10     3315.37    156.17 o 
 -22  10   6    15713.97    16215.49    395.82 o 
 -20  10   6     7065.03     6674.02    242.86 o 
 -18  10   6      260.93      328.51    241.47 o 
 -16  10   6     9894.00     8853.73    461.39 o 
 -14  10   6    15513.42    14212.02    352.02 o 
 -12  10   6      375.23      627.02    124.08 o 
 -10  10   6     3875.74     4161.20    179.20 o 
  -8  10   6      205.58      392.75    474.15 o 
  -6  10   6    10260.78    11301.73    346.58 o 
  -4  10   6    24049.61    22724.78    361.64 o 
  -2  10   6     5870.97     5139.07    342.55 o 
   0  10   6     2665.84     2621.26     87.53 o 
   2  10   6     1939.44     1854.02     90.15 o 
   4  10   6     1619.42     1467.30     49.58 o 
   6  10   6      165.88     1106.96    568.63 o 
   8  10   6       35.60      275.40    290.31 o 
  10  10   6    11309.85    12203.98    604.78 o 
  12  10   6     3444.30     4120.02    279.47 o 
  14  10   6     2549.03     2546.85    207.20 o 
  16  10   6     6337.42     6045.91    426.30 o 
  18  10   6       35.19       24.45    408.25 o 
 -27  11   6     2164.39     2944.64    517.88 o 
 -25  11   6     1337.54     1987.36    548.98 o 
 -23  11   6     1409.38     1325.77    468.24 o 
 -21  11   6      224.37      388.48    418.41 o 
 -19  11   6     6410.83     5343.99    101.03 o 
 -17  11   6      604.77     1397.38    506.50 o 
 -15  11   6    17904.96    18016.02    510.32 o 
 -13  11   6    25063.46    22142.48    612.39 o 
 -11  11   6     9110.76    10101.54    331.54 o 
  -9  11   6    26135.65    25250.66    554.01 o 
  -7  11   6     4054.76     4874.28    326.95 o 
  -5  11   6     5059.43     4462.97    167.22 o 
  -3  11   6    17456.39    19002.18    488.04 o 
  -1  11   6     6242.40     8684.42    359.14 o 
   1  11   6    40751.48    38272.69    750.90 o 
   3  11   6    51034.09    49272.88    321.05 o 
   5  11   6    21900.14    20627.02    689.65 o 
   7  11   6    38043.23    35302.86    427.04 o 
   9  11   6     1246.98     1180.97     73.86 o 
  11  11   6     2857.74     3147.91    346.70 o 
  13  11   6     1779.57     1946.95    142.86 o 
  15  11   6     7897.31     7848.31    262.90 o 
  17  11   6     5670.51     5276.96    394.49 o 
 -26  12   6        2.11      301.65    262.64 o 
 -24  12   6     7234.84     6826.15    416.15 o 
 -22  12   6    15966.44    16111.61    251.33 o 
 -20  12   6    13798.46    13243.95    501.73 o 
 -18  12   6     3286.45     3347.69    249.21 o 
 -16  12   6     3639.50     4171.49    158.97 o 
 -14  12   6    15510.61    14973.97    269.52 o 
 -12  12   6     4595.98     4759.20    113.21 o 
 -10  12   6    33540.73    34923.46    405.14 o 
  -8  12   6    28528.89    27262.12    400.14 o 
  -6  12   6    51425.39    52599.15    885.29 o 
  -4  12   6    73518.66    66612.98    365.82 o 
  -2  12   6    30737.57    28813.63    353.32 o 
   0  12   6    15227.46    16145.50    431.20 o 
   2  12   6        6.83      406.70    220.53 o 
   4  12   6     5641.45     5990.72    604.81 o 
   6  12   6    19619.23    18304.27    364.75 o 
   8  12   6     3189.78     2644.55     84.23 o 
  10  12   6    21885.32    21392.95    347.36 o 
  12  12   6    22920.25    21361.31    288.22 o 
  14  12   6     6208.30     5431.32    153.14 o 
  16  12   6      720.78      752.09    186.11 o 
 -27  13   6     5347.42     5150.65    286.71 o 
 -25  13   6     3092.54     3304.23    585.64 o 
 -23  13   6     2762.78     2659.95    341.45 o 
 -21  13   6      870.08      879.66    291.29 o 
 -19  13   6    17905.46    16170.66    246.34 o 
 -17  13   6    20416.78    20399.76    354.79 o 
 -15  13   6     9594.33    10614.78    267.03 o 
 -13  13   6    16791.04    14984.31    844.75 o 
 -11  13   6       53.11      350.25    214.15 o 
  -9  13   6     4542.35     5298.36    215.00 o 
  -7  13   6      120.39      408.12    137.11 o 
  -5  13   6      802.28      974.09    291.37 o 
  -3  13   6     1826.78     2104.02     23.17 o 
  -1  13   6    52122.23    48832.14    291.85 o 
   1  13   6    33057.17    30662.02    308.00 o 
   3  13   6    38648.76    34867.13    165.67 o 
   5  13   6     8316.07     7607.77    327.05 o 
   7  13   6     3068.89     3045.26    761.65 o 
   9  13   6        4.50      303.34    627.42 o 
  11  13   6      198.77      370.96    393.26 o 
  13  13   6     4822.62     4669.16    513.68 o 
  15  13   6    16899.71    17141.89    580.07 o 
  17  13   6     3299.50     3697.97    718.17 o 
 -26  14   6      581.60     1053.05    368.35 o 
 -24  14   6     4856.37     4407.16     83.32 o 
 -22  14   6     1292.95     1433.97     99.40 o 
 -20  14   6    11907.81    13225.58    467.80 o 
 -18  14   6    12027.68    11891.57    243.67 o 
 -16  14   6       27.93       35.59     18.08 o 
 -14  14   6       44.23      471.20    145.41 o 
 -12  14   6        5.80      844.89    402.75 o 
 -10  14   6     1405.18     1338.47    155.01 o 
  -8  14   6    31792.82    30438.86    574.57 o 
  -6  14   6    37493.54    34351.65    392.35 o 
  -4  14   6    26237.58    24438.43    528.22 o 
  -2  14   6     1211.27     1258.44    239.32 o 
   0  14   6      186.05      231.11    227.06 o 
   2  14   6       75.28       60.71     59.32 o 
   4  14   6     2073.47     2542.57    448.27 o 
   6  14   6     2069.47     2647.05    480.86 o 
   8  14   6     1914.51     2164.51     11.32 o 
  10  14   6    10711.52    10614.79    611.98 o 
  12  14   6     4488.78     3912.38    146.42 o 
  14  14   6       29.66       69.21    202.67 o 
  16  14   6       12.24       61.99    609.41 o 
 -25  15   6      697.86      662.62     64.19 o 
 -23  15   6      397.41      461.41     91.24 o 
 -21  15   6        2.27      448.07    498.94 o 
 -19  15   6      122.85      263.33    139.40 o 
 -17  15   6      111.46      172.12     75.66 o 
 -15  15   6     2383.07     2464.04    234.66 o 
 -13  15   6     4413.08     4565.13    229.61 o 
 -11  15   6    14568.90    13931.64     45.88 o 
  -9  15   6     3330.60     3667.21     79.89 o 
  -7  15   6     7938.70     7797.16    289.04 o 
  -5  15   6     2420.36     2245.08    123.28 o 
  -3  15   6     2545.17     2317.05    162.02 o 
  -1  15   6      286.13      309.48    189.40 o 
   1  15   6      355.01      468.94    158.02 o 
   3  15   6     8288.31     8373.95    235.95 o 
   5  15   6      797.41      986.27    160.51 o 
   7  15   6     2495.51     2654.21    400.62 o 
   9  15   6      264.43      291.76     80.61 o 
  11  15   6      582.59      484.24    127.06 o 
  13  15   6      377.35      554.08    143.84 o 
  15  15   6       11.16       61.23    228.71 o 
 -24  16   6      692.45     1435.46    454.29 o 
 -22  16   6     1271.76     1519.26    424.13 o 
 -20  16   6      286.98     1044.68    454.42 o 
 -18  16   6       69.76       37.13    521.15 o 
 -16  16   6     8040.43     7653.93    141.42 o 
 -14  16   6      714.12      923.97    324.07 o 
 -12  16   6     3143.59     2455.22    195.50 o 
 -10  16   6    19296.39    18035.71    243.93 o 
  -8  16   6     6322.49     7217.36    381.84 o 
  -6  16   6    10804.98    10981.39    266.96 o 
  -4  16   6     5674.09     5977.03    181.51 o 
  -2  16   6      153.94      678.48    282.96 o 
   0  16   6    11097.25    10167.57    727.89 o 
   2  16   6     9519.49     9817.49    482.94 o 
   4  16   6    35878.91    33029.95    804.45 o 
   6  16   6     4570.91     4449.94    352.29 o 
   8  16   6       58.88      873.76    558.20 o 
  10  16   6     8001.71     7230.89    350.10 o 
  12  16   6     4415.18     4658.19    279.82 o 
  14  16   6      215.71      457.02    223.25 o 
 -25  17   6      464.12      708.11    724.66 o 
 -23  17   6     1189.37     1539.02     85.81 o 
 -21  17   6       25.34       26.26    251.09 o 
 -19  17   6      996.03     1149.18    213.51 o 
 -17  17   6    10510.66    12101.54    689.76 o 
 -15  17   6    10150.54    10939.42    391.49 o 
 -13  17   6     5904.40     6573.28    450.18 o 
 -11  17   6     7769.53     8245.19    475.95 o 
  -9  17   6    15512.50    16372.00    592.40 o 
  -7  17   6    10726.20     9699.19    377.27 o 
  -5  17   6     2320.01     2263.07    206.67 o 
  -3  17   6     2219.46     1974.36    142.26 o 
  -1  17   6    15478.49    14913.14    248.14 o 
   1  17   6    20451.18    19074.17    274.19 o 
   3  17   6    20949.38    21442.08    574.41 o 
   5  17   6       82.13      233.70    131.79 o 
   7  17   6     8433.03     8990.46    472.14 o 
   9  17   6      636.89     1131.09    386.08 o 
  11  17   6       59.41      643.60    605.03 o 
  13  17   6      284.15      460.85    177.64 o 
  15  17   6     2381.68     2201.78    163.39 o 
 -24  18   6     3610.26     4179.56    410.84 o 
 -22  18   6     8347.59     7703.66   1159.23 o 
 -20  18   6    14505.13    15351.38    319.56 o 
 -18  18   6    16010.60    16581.43    549.73 o 
 -16  18   6       98.49      232.63    313.93 o 
 -14  18   6     6331.08     6693.84    516.65 o 
 -12  18   6       49.14      100.60     78.11 o 
 -10  18   6    20523.06    18272.04    439.76 o 
  -8  18   6    31841.80    30908.97    236.62 o 
  -6  18   6    29707.37    29740.84    354.73 o 
  -4  18   6    11624.11    11737.47    233.27 o 
  -2  18   6    22409.67    21784.56    298.58 o 
   0  18   6     2451.80     2440.79    642.65 o 
   2  18   6     3916.13     4463.51   1023.39 o 
   4  18   6      200.81      659.37    582.51 o 
   6  18   6     9388.13     8592.18    188.60 o 
   8  18   6    11091.78    10553.28    220.07 o 
  10  18   6     9929.21    10365.56    326.94 o 
  12  18   6     4128.54     4298.52    428.49 o 
  14  18   6     3044.95     3214.23     77.90 o 
 -23  19   6        0.81      665.63    321.74 o 
 -21  19   6       12.82      111.86    194.33 o 
 -19  19   6      682.39      770.85    283.78 o 
 -17  19   6    10171.59    11094.32    340.77 o 
 -15  19   6    17098.82    17563.07    612.17 o 
 -13  19   6    12860.65    14753.93    292.78 o 
 -11  19   6    40152.93    38313.08    475.70 o 
  -9  19   6    15272.27    15532.61    720.28 o 
  -7  19   6      369.87      645.61    136.34 o 
  -5  19   6     9055.34     9526.73    390.28 o 
  -3  19   6     2050.54     2015.07     95.44 o 
  -1  19   6      323.57      352.75     70.19 o 
   1  19   6    25355.83    25534.07    397.06 o 
   3  19   6    15925.12    15537.52   1128.22 o 
   5  19   6     8176.61     9255.58   1110.78 o 
   7  19   6     7274.37     7795.54    581.80 o 
   9  19   6     1954.04     2210.97    370.49 o 
  11  19   6     3234.22     3748.45    248.51 o 
  13  19   6     1691.94     1833.45    165.53 o 
 -22  20   6     3679.50     3474.28    203.32 o 
 -20  20   6     3331.14     3499.20    223.24 o 
 -18  20   6      739.14      764.07     36.84 o 
 -16  20   6      606.47      632.15    309.79 o 
 -14  20   6       71.81      388.30    297.08 o 
 -12  20   6       94.24      422.90    401.65 o 
 -10  20   6     1551.43     1830.73    237.63 o 
  -8  20   6     3566.68     3598.06    151.80 o 
  -6  20   6     5846.46     6416.15    396.39 o 
  -4  20   6       38.51       85.85    123.78 o 
  -2  20   6    13515.24    14636.11    345.50 o 
   0  20   6     1061.42     1287.84    885.28 o 
   2  20   6        2.92       25.35    269.18 o 
   4  20   6       30.77       12.01     95.77 o 
   6  20   6      630.75      663.08    300.48 o 
   8  20   6     1601.89     2338.32    626.85 o 
  10  20   6      341.19      751.60    707.42 o 
  12  20   6     2064.19     2322.66    241.88 o 
 -21  21   6       97.52      141.41    557.85 o 
 -19  21   6       95.61      387.94    600.21 o 
 -17  21   6        0.03      174.70    225.92 o 
 -15  21   6      722.22     1430.28    592.31 o 
 -13  21   6       48.57      681.43    472.99 o 
 -11  21   6      183.33      262.69    126.47 o 
  -9  21   6      320.18     1351.85    445.14 o 
  -7  21   6     1790.07     1723.36     82.58 o 
  -5  21   6     2959.07     2798.01    159.67 o 
  -3  21   6     1008.37     1042.76     41.66 o 
  -1  21   6     1002.20     1356.21    539.77 o 
   1  21   6     2382.65     2663.98    348.68 o 
   3  21   6     4909.66     5093.29    233.94 o 
   5  21   6      203.21      155.70     38.72 o 
   7  21   6     3279.85     3283.19    384.27 o 
   9  21   6       98.30      137.54    409.80 o 
  11  21   6      386.71      421.38    429.36 o 
 -20  22   6     2572.20     3107.19    649.69 o 
 -18  22   6     1265.20     1825.11    643.27 o 
 -16  22   6       26.11       12.68     40.27 o 
 -14  22   6      429.18      546.78    493.17 o 
 -12  22   6     2787.37     2365.56    311.36 o 
 -10  22   6      371.83      315.52    219.97 o 
  -8  22   6     1323.15     1393.16    257.40 o 
  -6  22   6     1579.79     1769.29    290.95 o 
  -4  22   6     4519.94     4256.79    115.75 o 
  -2  22   6    11293.36    11383.14    112.30 o 
   0  22   6     4872.49     5278.60    793.35 o 
   2  22   6     5727.59     5463.80   1116.22 o 
   4  22   6     4706.57     4902.75    820.97 o 
   6  22   6      119.02      132.23    280.79 o 
   8  22   6      194.07      549.58    409.02 o 
  10  22   6     3562.99     3803.36    233.43 o 
 -19  23   6     3249.79     3240.13    151.92 o 
 -17  23   6     1883.67     1972.41    350.03 o 
 -15  23   6     7919.80     8596.99    694.38 o 
 -13  23   6    12351.42    13454.92    321.04 o 
 -11  23   6    14536.96    15121.35    301.98 o 
  -9  23   6    10011.19    10531.65    382.60 o 
  -7  23   6      509.03      494.42    465.14 o 
  -5  23   6      572.60      815.12    137.73 o 
  -3  23   6     2578.04     2625.49    330.56 o 
  -1  23   6     3745.43     3666.53   1059.61 o 
   1  23   6     4278.55     4475.28    355.47 o 
   3  23   6     1534.11     2278.62   1103.99 o 
   5  23   6     1129.48     1264.74    464.15 o 
   7  23   6     1680.24     1727.98    618.11 o 
   9  23   6     1642.49     1765.50    589.03 o 
 -18  24   6     3438.77     3753.11    199.89 o 
 -16  24   6     4699.67     4816.69     82.87 o 
 -14  24   6      218.12      216.45    607.88 o 
 -12  24   6     3824.51     4173.98    360.17 o 
 -10  24   6     2346.56     2663.28    224.92 o 
  -8  24   6     6016.93     7266.13    703.92 o 
  -6  24   6    13019.94    12714.13    266.82 o 
  -4  24   6    14312.06    13932.53    493.58 o 
  -2  24   6     4716.57     5976.40    447.39 o 
   0  24   6     3906.83     3853.10      2.26 o 
   2  24   6      481.65      533.43    330.56 o 
   4  24   6     3148.10     3138.54    206.04 o 
   6  24   6     3466.18     4726.15   1027.92 o 
   8  24   6     1479.45     1976.13    594.56 o 
 -17  25   6     2927.60     3586.66    469.42 o 
 -15  25   6     3492.62     4169.57    592.00 o 
 -13  25   6     4661.31     4754.83    317.68 o 
 -11  25   6      930.78     1511.79    263.42 o 
  -9  25   6     3774.99     4624.56    313.22 o 
  -7  25   6     3679.23     3861.79    139.90 o 
  -5  25   6       54.07       65.12     70.36 o 
  -3  25   6     4991.50     5396.78      6.79 o 
  -1  25   6    14811.76    15972.54   1018.86 o 
   1  25   6     3599.43     4752.41    971.31 o 
   3  25   6     4487.97     5159.95    729.05 o 
   5  25   6      138.31       95.09    133.58 o 
   7  25   6      410.59     1012.97    760.75 o 
 -16  26   6      698.08      824.49    499.93 o 
 -14  26   6      302.91      526.83    661.80 o 
 -12  26   6       49.44       71.55    428.34 o 
 -10  26   6     3004.38     3225.53    171.93 o 
  -8  26   6     6403.63     6043.84    282.39 o 
  -6  26   6     7589.91     6949.88    191.17 o 
  -4  26   6     3487.40     3780.65    571.92 o 
  -2  26   6      141.53       85.13   1027.92 o 
   0  26   6      703.36      975.39    273.96 o 
   2  26   6      248.07      600.90    511.69 o 
   4  26   6        0.46      192.45   1039.24 o 
   6  26   6      909.22     1103.54    233.21 o 
 -13  27   6      126.64       91.41    115.92 o 
 -11  27   6       77.71      131.86    272.14 o 
  -9  27   6     1014.17     1351.07    152.24 o 
  -7  27   6      445.21      377.64    106.45 o 
  -5  27   6       82.30      153.96    126.46 o 
  -3  27   6     1047.84     1458.55    466.41 o 
  -1  27   6     2617.26     3086.46    760.75 o 
   1  27   6      776.29      940.07    342.79 o 
   3  27   6      980.85      946.41     29.43 o 
 -10  28   6      490.72      812.88    181.46 o 
  -8  28   6     2732.81     3081.91    340.65 o 
  -6  28   6     1807.33     2186.61    539.48 o 
  -4  28   6     1940.71     2121.04    302.04 o 
  -2  28   6      270.84      286.19    812.82 o 
   0  28   6      534.58      754.86    992.60 o 
  -5  29   6       45.12       27.17    383.54 o 
  -3  29   6      629.53     1083.61    413.43 o 
 -27   1   7     3613.00     4053.70   1105.80 o 
 -25   1   7        4.62       70.55    143.50 o 
 -23   1   7      225.10      248.98    261.33 o 
 -21   1   7     2271.77     2463.76    110.32 o 
 -19   1   7     9456.40     8396.50    171.05 o 
 -17   1   7     1547.21     1298.73    292.97 o 
 -15   1   7     2427.59     2483.16    247.23 o 
 -13   1   7    18925.66    18512.11    432.83 o 
 -11   1   7    13021.29    12415.11    143.62 o 
  -9   1   7     1898.70     1551.55     13.01 o 
  -7   1   7     5473.39     5204.56    373.77 o 
  -5   1   7     7869.24     6786.13    182.96 o 
  -3   1   7    82451.70    74697.48    814.63 o 
  -1   1   7     3479.24     3845.80    471.40 o 
   1   1   7     2941.88     2797.75    337.79 o 
   3   1   7    81957.27    74451.58    440.13 o 
   5   1   7    58755.43    55549.11    592.48 o 
   7   1   7     1618.15     1650.53    155.81 o 
   9   1   7    13214.38    12133.93    278.63 o 
  11   1   7     5349.15     6512.04    596.88 o 
  13   1   7     4499.14     4162.91    187.47 o 
  15   1   7     2015.68     2106.10    277.36 o 
  17   1   7      105.43       86.94    377.58 o 
 -28   2   7     4486.99     5025.92    954.10 o 
 -26   2   7     6544.61     7231.06    237.49 o 
 -24   2   7     4139.49     4005.40    154.90 o 
 -22   2   7    14665.27    15723.85    321.56 o 
 -20   2   7     8981.66     8659.65    160.83 o 
 -18   2   7      470.40      882.62    142.32 o 
 -16   2   7      522.74      682.59    229.41 o 
 -14   2   7      246.92      303.80    117.95 o 
 -12   2   7    43114.55    43758.69    799.53 o 
 -10   2   7    26554.26    24675.81    154.97 o 
  -8   2   7    28645.49    27630.37    473.40 o 
  -6   2   7    65882.26    64218.77    948.90 o 
  -4   2   7   117315.05   108794.26    603.99 o 
  -2   2   7     1840.46     2155.83    123.81 o 
   0   2   7     2165.02     2457.91    311.66 o 
   2   2   7     2806.47     3541.74    349.23 o 
   4   2   7    80146.48    73164.81    249.38 o 
   6   2   7    63988.45    59970.22    415.01 o 
   8   2   7    12162.14    11515.08    211.78 o 
  10   2   7      360.07      792.58    239.06 o 
  12   2   7     8096.09     8032.30    371.07 o 
  14   2   7      633.12      655.83    135.38 o 
  16   2   7     3193.97     3556.46    637.01 o 
  18   2   7     4598.96     4616.45    314.26 o 
 -29   3   7     2768.65     3329.63    525.28 o 
 -27   3   7     5192.14     6561.05    539.77 o 
 -25   3   7       82.34      809.20    350.32 o 
 -23   3   7     1837.63     1857.40    216.11 o 
 -21   3   7      169.22      263.03     86.18 o 
 -19   3   7    10335.80    11154.52    308.09 o 
 -17   3   7    28029.57    27728.29    275.12 o 
 -15   3   7    56515.37    52994.00    484.12 o 
 -13   3   7    51303.68    49289.68    416.29 o 
 -11   3   7       16.08       79.75     72.47 o 
  -9   3   7     2817.91     3537.65    305.89 o 
  -7   3   7     4508.87     5877.76    278.48 o 
  -5   3   7    19239.16    17659.75    605.50 o 
  -3   3   7    96237.61    92520.14   1688.84 o 
  -1   3   7   128743.27   121799.38    444.54 o 
   1   3   7     4963.92     4677.99    440.41 o 
   3   3   7    61262.21    57984.33    236.03 o 
   5   3   7    17418.90    16284.04    317.95 o 
   7   3   7      354.35      419.12    268.26 o 
   9   3   7     2006.52     2156.51     59.96 o 
  11   3   7     2481.93     3139.44    359.95 o 
  13   3   7    11083.36    10939.73    442.79 o 
  15   3   7    14817.73    13868.38    402.79 o 
  17   3   7     6981.96     6465.23    532.61 o 
 -30   4   7      196.44      361.36    551.54 o 
 -28   4   7     3022.45     5305.31    876.22 o 
 -26   4   7    18791.30    17395.52   1389.72 o 
 -24   4   7    17054.27    15717.47    156.17 o 
 -22   4   7     1762.80     1866.83    178.08 o 
 -20   4   7     1556.61     1480.35    166.24 o 
 -18   4   7     3203.95     3289.28    180.75 o 
 -16   4   7      157.16      295.04    182.87 o 
 -14   4   7     3306.32     3705.40    460.84 o 
 -12   4   7    12925.92    11889.94    125.60 o 
 -10   4   7    21301.46    19615.23    491.14 o 
  -8   4   7    11752.69    12785.11    463.11 o 
  -6   4   7    88884.95    89952.23    686.90 o 
  -4   4   7     1317.17     1429.94    113.69 o 
  -2   4   7     7658.34     7444.96    132.25 o 
   0   4   7       49.22       57.60     68.86 o 
   2   4   7    16111.00    15560.63    284.13 o 
   4   4   7    21609.56    21266.30    260.48 o 
   6   4   7    38859.28    34939.91    400.17 o 
   8   4   7    85432.76    80294.03   1516.82 o 
  10   4   7    62752.02    57987.09    344.55 o 
  12   4   7     2475.73     2927.69    275.32 o 
  14   4   7     4906.60     4933.02    333.52 o 
  16   4   7     1485.69     1648.32    221.66 o 
  18   4   7      369.08     1028.28    468.09 o 
 -29   5   7       25.35      170.72    476.83 o 
 -27   5   7     6140.61     6246.42    416.67 o 
 -25   5   7     5407.70     5111.03    103.02 o 
 -23   5   7     1117.99     1226.27    191.90 o 
 -21   5   7     2721.32     2672.41    220.68 o 
 -19   5   7     8988.47     9990.31    405.24 o 
 -17   5   7    30517.34    30449.64    377.40 o 
 -15   5   7    22242.48    20119.69    570.48 o 
 -13   5   7    23221.97    22151.98    104.65 o 
 -11   5   7      364.99      407.89    385.20 o 
  -9   5   7     9701.10     8400.39    332.77 o 
  -7   5   7     8771.80     8944.03    353.54 o 
  -5   5   7      590.56      433.15    333.23 o 
  -3   5   7    23886.07    22428.84    396.42 o 
  -1   5   7    43830.62    41752.33    536.88 o 
   1   5   7    32339.26    29844.76    107.67 o 
   3   5   7     1226.31     3067.11    605.32 o 
   5   5   7    14724.02    13447.21    225.18 o 
   7   5   7     4451.42     4466.95    201.52 o 
   9   5   7     1445.56     1625.34    188.03 o 
  11   5   7      794.17      920.13    342.48 o 
  13   5   7     6527.78     6683.89    547.22 o 
  15   5   7     5882.73     5413.08    235.47 o 
  17   5   7      888.48      868.18    304.97 o 
 -28   6   7     3052.10     2836.53    312.18 o 
 -26   6   7     2260.02     2656.39    568.00 o 
 -24   6   7       21.45      153.29    450.41 o 
 -22   6   7      364.89      912.77    237.68 o 
 -20   6   7     4565.40     4521.64    164.54 o 
 -18   6   7     5790.43     5722.88    225.54 o 
 -16   6   7       50.32      432.62    323.23 o 
 -14   6   7     1076.61      866.19    114.30 o 
 -12   6   7     1805.08     1342.39    424.04 o 
 -10   6   7     7375.12     7012.18    556.27 o 
  -8   6   7      214.29      474.19    500.77 o 
  -6   6   7      595.59      657.52    198.65 o 
  -4   6   7    59388.21    55122.78    471.39 o 
  -2   6   7    10081.30    10864.55    592.92 o 
   0   6   7      327.45      433.91    203.73 o 
   2   6   7     8843.68     8278.91    287.29 o 
   4   6   7      454.40      525.49    124.21 o 
   6   6   7     2301.33     2465.34    126.96 o 
   8   6   7     2245.59     2141.55    280.25 o 
  10   6   7     7330.70     6486.85    178.19 o 
  12   6   7        2.58       47.92    298.35 o 
  14   6   7     1211.20     1318.10    389.16 o 
  16   6   7      505.42     1124.48    675.74 o 
  18   6   7       20.72       18.11    200.28 o 
 -29   7   7     1152.41     1163.49     61.63 o 
 -27   7   7     1959.40     1917.77    107.09 o 
 -25   7   7      938.31      827.77    410.78 o 
 -23   7   7     6179.45     5823.88    122.83 o 
 -21   7   7     6989.04     6826.14    663.19 o 
 -19   7   7      328.97     2147.05    575.03 o 
 -17   7   7    24432.76    22139.19    294.25 o 
 -15   7   7    10669.39    11071.09    292.60 o 
 -13   7   7       84.44     1192.47    141.83 o 
 -11   7   7     1610.76     1212.90     23.92 o 
  -9   7   7     8470.80     7238.48    188.05 o 
  -7   7   7    20601.44    21234.03    486.00 o 
  -5   7   7     6286.69     7354.15    439.14 o 
  -3   7   7     2386.56     2261.45    455.98 o 
  -1   7   7     4737.59     5029.73    113.09 o 
   1   7   7     6819.51     6246.67    233.03 o 
   3   7   7        6.74      284.91    229.36 o 
   5   7   7     3523.91     3809.58    355.78 o 
   7   7   7      695.17     1355.24    225.69 o 
   9   7   7     1832.14     2722.96    420.58 o 
  11   7   7    14546.58    13140.25    301.58 o 
  13   7   7     2750.11     2570.63    243.38 o 
  15   7   7      901.39      910.88     23.55 o 
  17   7   7     2282.69     2231.07    117.73 o 
 -28   8   7      523.41      729.54    169.03 o 
 -26   8   7     3367.13     3700.66    698.50 o 
 -24   8   7     7113.98     6662.09    600.45 o 
 -22   8   7      243.84      431.78    262.61 o 
 -20   8   7     3997.41     5749.64    554.97 o 
 -18   8   7    79556.33    72379.99    497.84 o 
 -16   8   7      469.27      525.28    239.80 o 
 -14   8   7     2600.46     2752.58    150.21 o 
 -12   8   7    18590.23    18003.49    447.20 o 
 -10   8   7    51231.53    48152.61    469.72 o 
  -8   8   7   125813.48   115469.94    646.83 o 
  -6   8   7    35830.64    32369.91    505.13 o 
  -4   8   7    18602.27    17052.34    365.28 o 
  -2   8   7      744.27      668.49    124.18 o 
   0   8   7     5822.31     5348.27    881.62 o 
   2   8   7    12849.03    11675.40    196.11 o 
   4   8   7    11698.21    14221.79    595.64 o 
   6   8   7    28247.54    26078.09    316.31 o 
   8   8   7    25427.67    24459.16    304.46 o 
  10   8   7    12412.49    11919.01    465.00 o 
  12   8   7     1869.65     1734.45    306.03 o 
  14   8   7       49.18      128.60    114.96 o 
  16   8   7      708.27      698.21    623.06 o 
 -29   9   7     6827.42     6436.78    299.09 o 
 -27   9   7     2161.91     2119.73    583.40 o 
 -25   9   7       21.90       19.92    464.39 o 
 -23   9   7     2615.37     3956.76    564.90 o 
 -21   9   7     1334.02     1237.39    144.23 o 
 -19   9   7    14217.54    14932.52    376.04 o 
 -17   9   7     7014.70     7950.11    471.25 o 
 -15   9   7    16921.30    17535.67    452.04 o 
 -13   9   7     4180.45     4399.92    109.45 o 
 -11   9   7    17167.28    15503.04    410.69 o 
  -9   9   7     8436.82     9638.39    393.62 o 
  -7   9   7    27880.35    27632.69    523.02 o 
  -5   9   7    13782.61    13984.75    580.03 o 
  -3   9   7    15490.07    15038.56    322.92 o 
  -1   9   7    48918.21    45099.59    672.11 o 
   1   9   7    65171.65    59022.16    266.22 o 
   3   9   7    21390.23    20777.91    589.26 o 
   5   9   7     2272.78     4050.99    726.32 o 
   7   9   7     1679.82     1455.62    258.93 o 
   9   9   7     5087.31     4516.38    170.58 o 
  11   9   7    19940.32    19070.73    568.82 o 
  13   9   7     3652.27     3642.87    591.51 o 
  15   9   7    14683.30    15770.21    478.28 o 
  17   9   7     4928.76     4927.95    540.57 o 
 -28  10   7     4522.34     4793.94    374.72 o 
 -26  10   7     2133.37     2391.43    129.51 o 
 -24  10   7    10542.00    11403.87    521.74 o 
 -22  10   7     8301.15     8488.99    367.45 o 
 -20  10   7    11413.49    11540.93    542.78 o 
 -18  10   7     6747.69     6922.24    329.94 o 
 -16  10   7     5818.33     7190.01    273.03 o 
 -14  10   7     2805.28     2873.59    223.83 o 
 -12  10   7    19526.01    18879.10    174.71 o 
 -10  10   7    23812.15    22646.85    265.95 o 
  -8  10   7    12330.53    12389.72    873.95 o 
  -6  10   7     8631.43     7995.63    267.89 o 
  -4  10   7     8635.05     8362.66    197.57 o 
  -2  10   7     2399.00     1767.43     51.69 o 
   0  10   7     5714.05     5514.50    447.29 o 
   2  10   7     2569.23     3927.87    732.84 o 
   4  10   7    21903.74    21421.96    326.49 o 
   6  10   7    83924.00    82349.20   2704.05 o 
   8  10   7     7229.01     7234.00    200.56 o 
  10  10   7      172.05      676.33    180.52 o 
  12  10   7      772.76      762.57     94.80 o 
  14  10   7      544.99      567.92    515.34 o 
  16  10   7     6601.19     6832.78    765.96 o 
 -27  11   7      135.41      238.39    424.20 o 
 -25  11   7      185.61      238.25    584.42 o 
 -23  11   7      186.42      380.09    377.24 o 
 -21  11   7      899.04      910.19    300.77 o 
 -19  11   7     7801.54     7428.06    256.75 o 
 -17  11   7     1490.78     1342.17     46.37 o 
 -15  11   7      898.18      727.90     35.04 o 
 -13  11   7    37804.14    35522.84    696.33 o 
 -11  11   7     2882.59     2845.67    132.54 o 
  -9  11   7        2.89      241.89    142.88 o 
  -7  11   7    68873.25    66222.09   1859.24 o 
  -5  11   7    24787.76    24851.49    293.40 o 
  -3  11   7    10267.99    10245.82    794.47 o 
  -1  11   7     4212.57     4180.07    243.03 o 
   1  11   7      563.54      675.71    543.82 o 
   3  11   7     1180.45     1100.18    205.86 o 
   5  11   7    12223.12    11561.62    271.47 o 
   7  11   7     6691.50     6534.37    499.27 o 
   9  11   7     2201.20     1962.55     18.09 o 
  11  11   7     3430.42     3376.28    286.36 o 
  13  11   7     3701.93     3647.37    170.55 o 
  15  11   7     4271.10     4369.10    210.23 o 
 -28  12   7       20.89       10.67     35.26 o 
 -26  12   7     1832.92     2101.73    427.72 o 
 -24  12   7       49.14       51.73    114.08 o 
 -22  12   7      124.06      615.62    489.56 o 
 -20  12   7      774.32      975.81     99.89 o 
 -18  12   7       22.95       72.90    122.66 o 
 -16  12   7     1723.24     2621.40    521.84 o 
 -14  12   7      640.34      608.71    133.57 o 
 -12  12   7      637.06      569.08     98.95 o 
 -10  12   7      640.37     1250.55    279.33 o 
  -8  12   7     8001.26     7778.16    309.29 o 
  -6  12   7        0.31       46.19    182.33 o 
  -4  12   7     2690.66     2545.74    313.79 o 
  -2  12   7     5949.20     5993.26    234.89 o 
   0  12   7     1360.71     1273.50     43.51 o 
   2  12   7     4182.58     4322.17     69.51 o 
   4  12   7     1587.55     1789.76    195.23 o 
   6  12   7     6850.12     6454.95    215.53 o 
   8  12   7     8363.55     7495.96   1581.27 o 
  10  12   7      371.18      284.83     35.28 o 
  12  12   7      317.50      341.20    192.70 o 
  14  12   7      336.87      353.27    443.35 o 
  16  12   7      219.37      429.13    522.75 o 
 -27  13   7      505.00      449.80    141.51 o 
 -25  13   7      513.83      447.00     70.00 o 
 -23  13   7      260.18      272.60    206.54 o 
 -21  13   7     2128.76     2329.50    217.58 o 
 -19  13   7     6391.05     6691.52    217.42 o 
 -17  13   7     1923.17     1749.73    162.68 o 
 -15  13   7    10422.20    11348.78    449.24 o 
 -13  13   7    12738.05    12725.57    771.52 o 
 -11  13   7    17060.05    15854.25    433.31 o 
  -9  13   7     3983.35     3805.12    382.46 o 
  -7  13   7      712.03      586.73    101.97 o 
  -5  13   7      658.99      644.96     66.70 o 
  -3  13   7    15583.92    15437.67    432.18 o 
  -1  13   7     4709.68     4547.42    156.86 o 
   1  13   7      618.35     1196.93    267.39 o 
   3  13   7    23212.13    22030.02    171.39 o 
   5  13   7    10326.16    10317.62    722.48 o 
   7  13   7     3761.78     4005.70    379.69 o 
   9  13   7     6001.51     6277.55    304.63 o 
  11  13   7     2298.34     4200.11    491.47 o 
  13  13   7     2726.22     2322.79    113.21 o 
  15  13   7     1153.09     1055.95    318.79 o 
 -26  14   7      917.64     1183.75    684.42 o 
 -24  14   7     5114.60     4800.67    385.33 o 
 -22  14   7     6124.25     5963.63    472.30 o 
 -20  14   7     7234.05     6778.17    313.61 o 
 -18  14   7      779.99      624.93     28.92 o 
 -16  14   7        2.92      228.44    266.54 o 
 -14  14   7     1485.05     1858.64    157.97 o 
 -12  14   7    20197.27    21134.09    586.12 o 
 -10  14   7    11325.58    10999.68    606.79 o 
  -8  14   7     2157.86     2258.29    408.99 o 
  -6  14   7    24735.88    24053.11    403.15 o 
  -4  14   7    25874.66    25035.32    582.14 o 
  -2  14   7     2109.72     1820.45    333.17 o 
   0  14   7     6896.74     6808.91    475.10 o 
   2  14   7    28894.11    28113.88    734.04 o 
   4  14   7     4572.83     4230.49    421.58 o 
   6  14   7    10513.29    10021.61    295.86 o 
   8  14   7     6911.31     6784.37    445.47 o 
  10  14   7        7.06      236.09    529.26 o 
  12  14   7      570.14      613.51     72.38 o 
  14  14   7     1034.08     1048.75    585.46 o 
 -25  15   7       79.17       76.07     75.27 o 
 -23  15   7     3928.05     3566.34    228.00 o 
 -21  15   7     5726.18     5904.10    167.32 o 
 -19  15   7     6034.24     7351.71    324.77 o 
 -17  15   7     5966.52     6458.75    610.45 o 
 -15  15   7    24882.98    24705.01    350.79 o 
 -13  15   7    31657.36    30941.24    338.54 o 
 -11  15   7     5204.84     5097.33    325.46 o 
  -9  15   7       95.60       77.59     69.82 o 
  -7  15   7     3838.20     3642.63    435.23 o 
  -5  15   7    22941.41    21300.83    176.99 o 
  -3  15   7    22356.74    21648.69    219.01 o 
  -1  15   7    22507.38    23178.15    779.99 o 
   1  15   7     1963.68     2282.02    185.03 o 
   3  15   7    35586.33    33988.08    467.59 o 
   5  15   7      159.00      200.93    405.24 o 
   7  15   7     3543.36     3493.89    157.13 o 
   9  15   7     5083.82     6208.39    709.35 o 
  11  15   7    12781.25    13305.30    420.12 o 
  13  15   7    11992.99    13079.75    371.29 o 
  15  15   7     5710.63     5934.46    444.28 o 
 -26  16   7     4455.93     4998.55    538.93 o 
 -24  16   7     5930.29     6514.61    364.02 o 
 -22  16   7     5175.88     5082.71    727.01 o 
 -20  16   7     2761.65     3361.07    345.51 o 
 -18  16   7      624.55      775.19     78.37 o 
 -16  16   7      292.00      281.38    178.73 o 
 -14  16   7     9574.22    10421.48    836.53 o 
 -12  16   7     1665.82     2106.34    257.07 o 
 -10  16   7    29548.21    27982.87    280.06 o 
  -8  16   7    37649.10    37503.88    375.15 o 
  -6  16   7    10545.24    10100.77    370.03 o 
  -4  16   7      339.66      365.14    270.35 o 
  -2  16   7      572.33      428.25     69.76 o 
   0  16   7      198.04      308.56    222.11 o 
   2  16   7    31676.01    30463.12    907.46 o 
   4  16   7      914.09     1390.47    287.62 o 
   6  16   7      581.65     1131.14    434.51 o 
   8  16   7     8368.04     9281.85    587.32 o 
  10  16   7     6508.40     6507.28    184.93 o 
  12  16   7     1650.12     2156.78    198.63 o 
  14  16   7      109.47      179.54    455.56 o 
 -25  17   7      668.99      627.27    479.28 o 
 -23  17   7      554.70      628.49    273.28 o 
 -21  17   7      471.31      511.72     16.75 o 
 -19  17   7     1505.24     1918.58    410.49 o 
 -17  17   7    10768.01    10320.77    160.06 o 
 -15  17   7     5070.26     5356.74    237.24 o 
 -13  17   7        3.97      380.84    191.79 o 
 -11  17   7      943.93      888.37    373.89 o 
  -9  17   7     3010.92     2662.62     61.23 o 
  -7  17   7     1206.33     1214.04    116.37 o 
  -5  17   7     3386.64     3662.76    217.59 o 
  -3  17   7     5258.78     5076.39    413.62 o 
  -1  17   7    20438.65    20755.36    504.90 o 
   1  17   7    11737.34    12226.61    469.84 o 
   3  17   7     2886.16     2592.36    104.60 o 
   5  17   7     1373.28     1826.97    367.24 o 
   7  17   7        0.38       49.44    132.40 o 
   9  17   7       16.42      112.85    209.62 o 
  11  17   7     3739.29     4342.08    426.81 o 
  13  17   7      993.54     1116.43    262.81 o 
 -24  18   7      532.47      556.39    426.91 o 
 -22  18   7        3.69        0.00    110.31 o 
 -20  18   7       12.97       54.94    358.44 o 
 -18  18   7        8.66       23.55     80.33 o 
 -16  18   7      592.41      491.00     62.15 o 
 -14  18   7     4458.73     3935.88    138.02 o 
 -12  18   7      574.43      507.94     36.68 o 
 -10  18   7     2359.76     2229.77     40.02 o 
  -8  18   7    14977.92    14636.34     44.32 o 
  -6  18   7      331.79      357.44    228.93 o 
  -4  18   7    10938.30    10493.06    191.32 o 
  -2  18   7      125.15      189.28    736.75 o 
   0  18   7    10689.53     9027.11    929.20 o 
   2  18   7      709.66     1430.63    594.15 o 
   4  18   7      825.53     1026.55    313.81 o 
   6  18   7     7773.42     6712.69    249.83 o 
   8  18   7     1309.91     1176.54    177.26 o 
  10  18   7       36.33       27.17      4.53 o 
  12  18   7      234.14      434.80    333.23 o 
 -23  19   7      360.53     1070.55    488.42 o 
 -21  19   7      216.31      251.84    295.69 o 
 -19  19   7      530.29     1045.55    556.66 o 
 -17  19   7     5930.51     5963.88    141.87 o 
 -15  19   7     9295.50    10076.29    321.61 o 
 -13  19   7      315.73      290.72    147.86 o 
 -11  19   7       37.53      255.49    272.25 o 
  -9  19   7     4010.82     3587.86    137.92 o 
  -7  19   7       25.75      321.43    118.49 o 
  -5  19   7    11054.43    10879.83    297.62 o 
  -3  19   7      235.49      353.84     29.29 o 
  -1  19   7     1507.26     1800.89   1091.31 o 
   1  19   7     9324.01     9424.22    599.99 o 
   3  19   7     3764.47     5008.87    575.99 o 
   5  19   7     3734.17     3635.04    377.82 o 
   7  19   7      306.35      267.17    357.64 o 
   9  19   7        3.88      163.74    462.38 o 
  11  19   7     4460.88     4596.80    314.26 o 
 -22  20   7     2073.84     2281.59    103.24 o 
 -20  20   7       38.65      602.73    743.07 o 
 -18  20   7     2619.83     2253.43    107.77 o 
 -16  20   7     1459.73     1435.52    251.15 o 
 -14  20   7     9339.81     8959.13    686.51 o 
 -12  20   7     3751.58     4212.77    541.64 o 
 -10  20   7     5449.05     6393.06    238.47 o 
  -8  20   7    19143.33    18503.60    270.73 o 
  -6  20   7     7716.64     9199.25    401.61 o 
  -4  20   7     1452.10     1202.34    219.85 o 
  -2  20   7     1208.49     1414.18    413.43 o 
   0  20   7    13248.84    12116.72    240.90 o 
   2  20   7      195.17      351.39    812.82 o 
   4  20   7     7538.29     8682.44    458.85 o 
   6  20   7     4892.11     4777.41    326.75 o 
   8  20   7     8247.89     8359.84    335.22 o 
  10  20   7     4538.16     4748.64    365.47 o 
 -21  21   7     2303.75     2430.38    283.87 o 
 -19  21   7     7533.83     8551.17    476.59 o 
 -17  21   7    10719.28    12010.50    733.69 o 
 -15  21   7    18126.46    19685.13    534.33 o 
 -13  21   7     1976.36     3452.80    367.48 o 
 -11  21   7     1689.86     1798.44    259.28 o 
  -9  21   7     1791.31     1903.84    363.91 o 
  -7  21   7      180.50      399.35    284.66 o 
  -5  21   7    12092.74    12995.16    195.44 o 
  -3  21   7     2397.04     5982.29   1131.16 o 
  -1  21   7    20309.68    18914.55    172.07 o 
   1  21   7    24707.65    23972.62    482.26 o 
   3  21   7     1982.58     2226.09    100.98 o 
   5  21   7      128.38       77.89    708.67 o 
   7  21   7     1984.50     2444.26    524.08 o 
   9  21   7      395.93      409.32     70.02 o 
 -20  22   7     2930.76     3734.45    576.80 o 
 -18  22   7      429.42      312.76     82.41 o 
 -16  22   7      339.94      526.61     40.70 o 
 -14  22   7     2821.30     2764.17    525.55 o 
 -12  22   7    11080.94    11659.36    137.81 o 
 -10  22   7    13320.93    14327.00    466.21 o 
  -8  22   7    15597.11    14567.25    187.53 o 
  -6  22   7     3648.35     3699.51    320.96 o 
  -4  22   7      152.45      472.75    510.34 o 
  -2  22   7      848.74      862.63    981.73 o 
   0  22   7      490.69     1056.44    784.29 o 
   2  22   7       16.98      384.45    726.79 o 
   4  22   7     7264.02     7480.69    983.54 o 
   6  22   7     5129.97     5475.57    954.56 o 
   8  22   7     7910.27     7627.37    329.66 o 
 -19  23   7     2846.48     3531.21    761.66 o 
 -17  23   7      606.09      799.33    349.13 o 
 -15  23   7     1625.91     1932.87    245.24 o 
 -13  23   7     4756.48     4574.33    262.70 o 
 -11  23   7      108.96      224.50    413.70 o 
  -9  23   7      121.16      502.43    220.24 o 
  -7  23   7      502.23      747.83    202.10 o 
  -5  23   7     3759.65     4191.29    389.76 o 
  -3  23   7     3783.33     4299.58    414.34 o 
  -1  23   7       37.81       26.26   1003.92 o 
   1  23   7      116.01      396.68    981.73 o 
   3  23   7     3348.44     3786.99    442.86 o 
   5  23   7      249.66      302.49    679.24 o 
   7  23   7      260.55      499.47    493.58 o 
 -18  24   7       14.06        0.00    586.23 o 
 -16  24   7      219.96      312.51    589.16 o 
 -14  24   7      149.13       91.68    116.15 o 
 -12  24   7       17.65        9.96     95.00 o 
 -10  24   7       33.38       19.92     79.08 o 
  -8  24   7     1303.53     1335.01     79.98 o 
  -6  24   7       27.28       56.65    246.38 o 
  -4  24   7     1624.33     1622.02    632.60 o 
  -2  24   7      139.66      103.24    545.66 o 
   0  24   7     1146.13     1250.71    187.02 o 
   2  24   7       45.88      102.34    174.34 o 
   4  24   7      752.77      556.07    151.70 o 
   6  24   7      226.72      433.35    685.13 o 
 -17  25   7     2824.22     2791.04    245.24 o 
 -15  25   7      594.93      549.33    146.82 o 
 -13  25   7       19.95       94.01    107.26 o 
 -11  25   7       96.56      184.47    132.31 o 
  -9  25   7        5.49      144.79    249.44 o 
  -7  25   7       13.26       64.66    319.20 o 
  -5  25   7       11.26        9.06    923.77 o 
  -3  25   7      223.08     1244.82   1057.35 o 
  -1  25   7     4796.28     5427.12   1116.22 o 
   1  25   7      399.86     1289.65    698.71 o 
   3  25   7      405.64      356.83    998.48 o 
   5  25   7      875.93      901.12    487.69 o 
 -16  26   7      113.67      502.69    615.68 o 
 -14  26   7      615.05     1095.72    189.73 o 
 -12  26   7     4439.01     4757.18     82.87 o 
 -10  26   7     4431.46     4825.37    110.91 o 
  -8  26   7     4095.43     4004.53    957.77 o 
  -6  26   7     4369.07     4609.99    418.05 o 
  -4  26   7     4948.03     4886.45    348.68 o 
  -2  26   7       52.38       39.85    517.58 o 
   0  26   7        4.33       47.55     98.26 o 
   2  26   7     3719.18     3754.83    280.75 o 
   4  26   7     3131.83     3445.55     54.34 o 
 -13  27   7     3653.37     3958.24    396.88 o 
 -11  27   7      530.97      644.87     63.17 o 
  -9  27   7       93.55      144.32    117.72 o 
  -7  27   7     2989.59     2802.34     31.04 o 
  -5  27   7     6444.55     5958.74    433.35 o 
  -3  27   7     5665.12     6358.59   1010.71 o 
  -1  27   7     2555.24     3577.78    821.88 o 
   1  27   7     1777.51     2292.21    466.41 o 
 -10  28   7      692.60      939.05     99.65 o 
  -8  28   7      967.71     1330.41     52.62 o 
  -6  28   7     5083.02     5992.70   1104.90 o 
  -4  28   7     1928.67     1845.27     99.62 o 
  -2  28   7        1.82       29.89    174.34 o 
 -26   0   8    44740.71    40479.94    852.67 o 
 -24   0   8        9.21      346.23    198.34 o 
 -22   0   8     1115.92     1538.90    594.83 o 
 -20   0   8      304.55      814.42    542.49 o 
 -18   0   8     5755.38     6234.59    309.43 o 
 -16   0   8     5620.19     4966.47     81.53 o 
 -14   0   8      999.18     1504.42     81.37 o 
 -12   0   8    13399.71    13281.86    510.11 o 
 -10   0   8   274423.84   252758.27   1121.87 o 
  -8   0   8   123021.77   110341.06    402.11 o 
  -6   0   8     1112.40     2847.82    549.28 o 
  -4   0   8     8161.56     6513.00    529.81 o 
  -2   0   8   178447.55   163027.39    491.32 o 
   0   0   8   129493.10   124286.43    446.03 o 
   2   0   8     1548.80     1872.26    713.36 o 
   4   0   8     8324.34     8005.63    556.48 o 
   6   0   8    46243.48    43383.46    971.31 o 
   8   0   8    54730.48    51116.38    852.67 o 
  10   0   8     4977.97     5337.46    765.28 o 
  12   0   8       79.61      189.73    168.90 o 
  14   0   8    10530.91    10339.83    978.10 o 
  16   0   8     5403.56     4928.11    611.32 o 
 -27   1   8       89.39      129.38     74.00 o 
 -25   1   8      353.84      174.85    187.14 o 
 -23   1   8     1777.15     1344.12     81.66 o 
 -21   1   8     2422.10     2700.01    353.53 o 
 -19   1   8    29762.07    29418.34    234.71 o 
 -17   1   8    19034.17    19188.59    206.47 o 
 -15   1   8     1112.52      995.99    127.60 o 
 -13   1   8    15937.48    15271.21    447.49 o 
 -11   1   8     6509.05     6193.08    477.39 o 
  -9   1   8    31088.68    30236.48    808.07 o 
  -7   1   8    92173.79    83437.11    883.46 o 
  -5   1   8    53448.40    49674.72    575.54 o 
  -3   1   8   112714.66   108099.37    581.89 o 
  -1   1   8   141750.25   135171.02    411.33 o 
   1   1   8      179.16      793.81    355.12 o 
   3   1   8     4915.53     4392.39    270.93 o 
   5   1   8     8167.26     8107.79    210.92 o 
   7   1   8    21031.13    20888.56    469.35 o 
   9   1   8    26646.77    25266.83    673.35 o 
  11   1   8      364.30      648.21    278.71 o 
  13   1   8       89.55       57.79    144.42 o 
  15   1   8     8736.65     7988.67    120.23 o 
  17   1   8     2695.22     2521.52     96.25 o 
 -28   2   8      331.90      438.55    516.18 o 
 -26   2   8     7108.14     7406.96    346.35 o 
 -24   2   8     8866.23     8680.76    396.15 o 
 -22   2   8     2371.69     2059.92    239.65 o 
 -20   2   8     2459.32     2469.75    183.85 o 
 -18   2   8        3.68       56.96     40.37 o 
 -16   2   8    15117.02    13524.89    513.83 o 
 -14   2   8       11.42      122.51    163.58 o 
 -12   2   8      693.13      433.66     79.59 o 
 -10   2   8       12.62       89.39     68.12 o 
  -8   2   8      917.15      763.85    113.28 o 
  -6   2   8      432.16      458.60     23.99 o 
  -4   2   8     6119.66     5668.64    517.73 o 
  -2   2   8     6783.19     7144.37    366.56 o 
   0   2   8     6993.62     6156.53    359.50 o 
   2   2   8     1360.37     1468.66    217.92 o 
   4   2   8     9683.30     9008.01    371.51 o 
   6   2   8      356.08      601.28    277.24 o 
   8   2   8     1156.34     1416.79    568.91 o 
  10   2   8    11549.78    12138.61    767.99 o 
  12   2   8     6534.41     6127.00    313.32 o 
  14   2   8     2684.50     2731.94    299.52 o 
  16   2   8     2223.69     2319.41    688.89 o 
 -29   3   8      186.20      174.79    510.34 o 
 -27   3   8      934.95      664.91    110.23 o 
 -25   3   8      342.96      338.81    247.39 o 
 -23   3   8     2510.96     2414.24     98.58 o 
 -21   3   8      625.59      641.28    151.37 o 
 -19   3   8     5898.48     5756.22    331.74 o 
 -17   3   8     1006.62     1190.00    328.13 o 
 -15   3   8    36007.92    31468.94    251.17 o 
 -13   3   8    60887.79    55481.51    321.42 o 
 -11   3   8     6167.35     6722.05    339.70 o 
  -9   3   8     6001.67     5020.83    244.27 o 
  -7   3   8      570.81      624.77    277.59 o 
  -5   3   8     9926.57     9408.78    311.89 o 
  -3   3   8     1379.71     1239.71    427.32 o 
  -1   3   8    20281.25    18936.18    508.14 o 
   1   3   8     9544.56     8324.78    401.41 o 
   3   3   8     4830.65     5769.30    339.39 o 
   5   3   8      788.60     1201.80    477.53 o 
   7   3   8      222.29      392.94    325.71 o 
   9   3   8     2131.77     2187.88    363.93 o 
  11   3   8      137.11      136.03    171.49 o 
  13   3   8      101.24      389.99    561.31 o 
  15   3   8      114.90      648.10    360.06 o 
  17   3   8      153.27      240.00    170.77 o 
 -30   4   8       80.35       22.64    464.15 o 
 -28   4   8     2146.46     2405.99    118.05 o 
 -26   4   8     1386.73     1740.58     71.09 o 
 -24   4   8       35.68       36.10     59.85 o 
 -22   4   8    12396.35    13334.07    497.49 o 
 -20   4   8     1105.92     1303.62    201.63 o 
 -18   4   8     6021.13     5968.62    549.37 o 
 -16   4   8     8263.41     8857.71    127.53 o 
 -14   4   8    23177.17    21518.11    259.73 o 
 -12   4   8    40463.12    36743.49   1450.58 o 
 -10   4   8     9199.42     8575.44    198.67 o 
  -8   4   8      108.48      302.65     61.37 o 
  -6   4   8     3709.30     4378.57    332.79 o 
  -4   4   8     8879.11     8277.93    306.11 o 
  -2   4   8    13733.97    12573.75    226.24 o 
   0   4   8    25379.61    23475.71    134.95 o 
   2   4   8     7531.53     7076.60    387.90 o 
   4   4   8     1841.72     2865.70    408.95 o 
   6   4   8    28467.34    27460.57    848.91 o 
   8   4   8    17963.23    16367.38    125.89 o 
  10   4   8     1807.01     1664.59    227.62 o 
  12   4   8     2891.06     2665.40    144.74 o 
  14   4   8      323.14      843.61    258.84 o 
  16   4   8     3288.94     3595.38    247.24 o 
 -29   5   8        4.13        1.81    612.71 o 
 -27   5   8      141.51      273.41    133.44 o 
 -25   5   8     1354.53     1447.10    237.09 o 
 -23   5   8    28326.91    26682.42    372.27 o 
 -21   5   8     1297.04     1565.98    146.63 o 
 -19   5   8     2779.67     3057.77    107.09 o 
 -17   5   8    20476.04    19678.94    418.05 o 
 -15   5   8    19038.98    19322.98    209.42 o 
 -13   5   8    23610.41    22390.49    197.41 o 
 -11   5   8      426.84      723.38    223.45 o 
  -9   5   8     6823.29     6547.45    399.05 o 
  -7   5   8    69167.13    64110.27    294.83 o 
  -5   5   8    85370.51    78592.33    545.24 o 
  -3   5   8   148253.36   137364.34    665.47 o 
  -1   5   8    24153.67    21776.42    272.36 o 
   1   5   8    27766.65    26369.93    314.31 o 
   3   5   8      108.02      186.25    619.37 o 
   5   5   8     7601.40     7303.12    381.48 o 
   7   5   8    28187.25    27561.87    316.40 o 
   9   5   8     7278.53     6545.22    219.62 o 
  11   5   8    21141.33    21560.37    515.43 o 
  13   5   8    13015.32    12247.27    465.98 o 
  15   5   8     1222.00     1568.35    339.36 o 
  17   5   8      229.36      196.53    134.05 o 
 -30   6   8      863.62     1498.85   1070.03 o 
 -28   6   8     2703.73     2866.94    261.51 o 
 -26   6   8     5144.49     6618.93    306.38 o 
 -24   6   8     3412.49     3482.60    167.59 o 
 -22   6   8     5713.68     6275.83    445.58 o 
 -20   6   8      756.96      955.56    241.20 o 
 -18   6   8     1374.11     1520.15    199.91 o 
 -16   6   8     8969.11    10360.77    718.18 o 
 -14   6   8    40943.85    37044.77    135.56 o 
 -12   6   8    54664.25    48257.60    165.78 o 
 -10   6   8     4997.20     6826.27    358.24 o 
  -8   6   8       12.99      218.15    327.37 o 
  -6   6   8      787.95     1040.79    122.59 o 
  -4   6   8       17.33      338.77    249.01 o 
  -2   6   8      536.74     2170.96    525.84 o 
   0   6   8    22396.94    21410.12    424.33 o 
   2   6   8    67531.78    61527.63     51.03 o 
   4   6   8    80499.62    73854.62    295.02 o 
   6   6   8    21323.42    21090.69    371.81 o 
   8   6   8        4.68      565.87    185.75 o 
  10   6   8     4538.01     4066.46    383.89 o 
  12   6   8     2018.20     2023.84    138.11 o 
  14   6   8       49.30       28.08    224.15 o 
  16   6   8     4101.61     3775.39    495.62 o 
 -29   7   8        0.48       14.88    180.59 o 
 -27   7   8       47.19       96.95    164.98 o 
 -25   7   8      488.17      436.19     62.99 o 
 -23   7   8    14590.57    13153.88    382.65 o 
 -21   7   8      302.56      903.33    225.60 o 
 -19   7   8     7066.51     7463.92    358.46 o 
 -17   7   8    22286.09    21039.42    417.14 o 
 -15   7   8    13806.68    13879.36    749.85 o 
 -13   7   8        9.32      234.99    242.91 o 
 -11   7   8      120.43      408.24    313.43 o 
  -9   7   8     4233.57     5489.04    309.86 o 
  -7   7   8    34740.30    32079.46    214.56 o 
  -5   7   8    38025.61    35880.42    323.54 o 
  -3   7   8     3942.07     4925.00    348.57 o 
  -1   7   8      706.97     1983.21    351.94 o 
   1   7   8       91.41      308.15    366.98 o 
   3   7   8     4935.23     4606.33    121.26 o 
   5   7   8     3859.15     3520.27     90.40 o 
   7   7   8     2769.01     2704.31    249.59 o 
   9   7   8      109.07      990.86    540.25 o 
  11   7   8    31846.21    31309.92    644.77 o 
  13   7   8    10818.84    10290.40    633.94 o 
  15   7   8     2000.19     2400.67    337.27 o 
 -28   8   8     3948.15     3989.51    626.03 o 
 -26   8   8     1042.77     1281.32    204.58 o 
 -24   8   8      440.73      784.32    198.13 o 
 -22   8   8    14575.50    12923.16    141.64 o 
 -20   8   8    20645.39    19493.97    487.17 o 
 -18   8   8    25822.61    23932.94    339.03 o 
 -16   8   8      335.03      441.97    485.02 o 
 -14   8   8     1242.22     1181.30    457.38 o 
 -12   8   8     2991.67     2462.24    503.84 o 
 -10   8   8    21444.25    20499.20    561.36 o 
  -8   8   8     9860.66     9648.77    311.67 o 
  -6   8   8     4535.11     4458.15    320.10 o 
  -4   8   8    10831.51    10097.65    236.91 o 
  -2   8   8     5390.32     5296.31    106.48 o 
   0   8   8    15703.34    15711.18    407.57 o 
   2   8   8    14791.01    15898.36    569.24 o 
   4   8   8    12198.56    12227.31    166.19 o 
   6   8   8    11523.30    10741.43    797.62 o 
   8   8   8    11270.18    12766.10    439.73 o 
  10   8   8     3013.17     2971.13    197.21 o 
  12   8   8     1037.86      918.70    160.65 o 
  14   8   8     3254.34     3650.69    492.61 o 
  16   8   8     3907.88     3985.01    294.56 o 
 -29   9   8       18.21       10.87    418.46 o 
 -27   9   8       74.68      189.76    270.03 o 
 -25   9   8      136.33      442.77    183.83 o 
 -23   9   8     8662.16     8105.35    260.27 o 
 -21   9   8     5843.12     4928.75    102.29 o 
 -19   9   8        8.01      207.05     93.47 o 
 -17   9   8     1028.96      888.47     64.22 o 
 -15   9   8     6660.34     5703.82    135.12 o 
 -13   9   8     9483.14    11059.06    602.76 o 
 -11   9   8      380.28      526.13    306.06 o 
  -9   9   8     2479.33     2380.76     65.90 o 
  -7   9   8      490.09      408.80    170.96 o 
  -5   9   8        2.63       83.31    230.56 o 
  -3   9   8     4775.94     6730.80    346.13 o 
  -1   9   8       16.89        5.43     79.26 o 
   1   9   8      239.60      603.62    344.85 o 
   3   9   8       40.13      375.16    227.81 o 
   5   9   8     5250.11     5290.14    441.17 o 
   7   9   8     1716.22     1724.90    241.09 o 
   9   9   8     1510.31     1493.44    152.21 o 
  11   9   8     1303.11     1679.36    287.19 o 
  13   9   8     2205.77     2231.34    490.37 o 
  15   9   8      700.29      877.90    358.86 o 
 -28  10   8       67.86      263.51     89.21 o 
 -26  10   8     1201.07     1064.25    205.90 o 
 -24  10   8     7083.16     6909.22    145.13 o 
 -22  10   8      583.97      916.25    270.29 o 
 -20  10   8     1018.55     1584.95    175.43 o 
 -18  10   8     5049.05     5906.08    640.00 o 
 -16  10   8     7873.24     7911.93    294.01 o 
 -14  10   8    13227.48    13919.49    313.44 o 
 -12  10   8    10643.47    12393.16    471.45 o 
 -10  10   8       81.97      347.73    156.03 o 
  -8  10   8    55247.52    49289.02    169.13 o 
  -6  10   8    19926.71    19125.95    144.96 o 
  -4  10   8      785.13      821.40    133.92 o 
  -2  10   8     1865.62     2163.34    545.49 o 
   0  10   8    30746.04    28299.38    545.66 o 
   2  10   8    14949.44    15990.97    394.36 o 
   4  10   8    31906.47    30981.59    358.41 o 
   6  10   8     1341.62     1217.73     44.82 o 
   8  10   8      416.02      474.64    276.27 o 
  10  10   8      145.46      695.89    531.91 o 
  12  10   8      192.79      614.08    354.56 o 
  14  10   8       51.21       69.30     58.57 o 
 -27  11   8      209.46      199.10    115.67 o 
 -25  11   8     8064.29     8363.30    264.62 o 
 -23  11   8     6526.39     7651.56    791.54 o 
 -21  11   8     8910.55     8648.77    376.86 o 
 -19  11   8    13640.27    13753.77    300.22 o 
 -17  11   8       12.47       42.39    382.13 o 
 -15  11   8     1764.00     2745.09    300.97 o 
 -13  11   8       10.95      233.01    113.68 o 
 -11  11   8     1648.48     2542.05    178.52 o 
  -9  11   8     9208.80     8890.55    250.13 o 
  -7  11   8     1961.49     2286.32    152.74 o 
  -5  11   8    21652.46    20670.25    117.37 o 
  -3  11   8    44390.41    42027.77    257.31 o 
  -1  11   8     4038.10     5915.59    393.81 o 
   1  11   8      627.59      658.41    587.54 o 
   3  11   8      539.87      669.82     91.69 o 
   5  11   8    10965.66    10372.35    168.00 o 
   7  11   8     4298.77     4333.74    478.56 o 
   9  11   8    12419.68    11692.08    311.28 o 
  11  11   8     8426.75     7744.52     73.86 o 
  13  11   8     2467.65     2873.24    447.67 o 
  15  11   8     4058.41     3848.09    593.27 o 
 -28  12   8     6690.18     6800.81    200.92 o 
 -26  12   8     4881.07     4536.63    329.85 o 
 -24  12   8     2242.12     3991.01    375.44 o 
 -22  12   8     2133.13     2463.88    126.48 o 
 -20  12   8       27.68      286.59    461.81 o 
 -18  12   8     3744.39     3576.36    135.35 o 
 -16  12   8       46.60      356.29    438.58 o 
 -14  12   8    14148.06    15039.24    325.32 o 
 -12  12   8    23702.62    23895.96    288.21 o 
 -10  12   8    65187.40    62588.43    412.80 o 
  -8  12   8    25057.79    21466.42    557.74 o 
  -6  12   8     7318.90     7562.79    303.75 o 
  -4  12   8      265.28      382.77    308.37 o 
  -2  12   8    20462.32    19152.57    751.11 o 
   0  12   8    19644.22    18622.14   1096.29 o 
   2  12   8    15929.90    15911.42    306.56 o 
   4  12   8     2680.19     3885.53    247.24 o 
   6  12   8     2982.93     3779.89    577.42 o 
   8  12   8    16853.71    16975.42    239.44 o 
  10  12   8     1202.06     1342.90    146.82 o 
  12  12   8     2822.95     2940.68    550.35 o 
  14  12   8     2692.12     2729.14    420.60 o 
 -27  13   8      483.30      462.38     91.54 o 
 -25  13   8       80.81      201.46    150.41 o 
 -23  13   8     3145.20     4030.62    615.12 o 
 -21  13   8    18787.34    17659.23    557.49 o 
 -19  13   8    23827.29    22807.96    726.63 o 
 -17  13   8      352.96      555.00    276.44 o 
 -15  13   8       92.68      170.68     69.09 o 
 -13  13   8     6608.09     6115.15    168.59 o 
 -11  13   8    11348.51     9714.44    284.98 o 
  -9  13   8    12795.59    13339.63    519.34 o 
  -7  13   8      427.73      985.64    134.97 o 
  -5  13   8     5295.02     6198.40    512.93 o 
  -3  13   8    34356.56    34366.97    417.62 o 
  -1  13   8    33630.15    31481.44    273.59 o 
   1  13   8     2438.06     2495.89    354.72 o 
   3  13   8       91.00      183.10     45.51 o 
   5  13   8        7.14      355.80    447.95 o 
   7  13   8     3400.74     3640.36    292.27 o 
   9  13   8    14202.17    14400.00    505.58 o 
  11  13   8     4469.44     4311.24    223.34 o 
  13  13   8     2181.27     2371.97    235.01 o 
 -26  14   8       50.77       63.24    591.13 o 
 -24  14   8        1.66       36.92    560.06 o 
 -22  14   8       58.03       84.68     91.03 o 
 -20  14   8     1410.51     1495.18     23.74 o 
 -18  14   8      352.92     1181.68    395.76 o 
 -16  14   8     4043.84     3952.97    141.04 o 
 -14  14   8     9666.38     9279.46    127.92 o 
 -12  14   8     6239.95     8918.83    351.38 o 
 -10  14   8     5102.75     4507.08     96.10 o 
  -8  14   8     1049.00     1160.63    130.94 o 
  -6  14   8      599.24      899.65    419.97 o 
  -4  14   8     2992.61     3313.30    215.51 o 
  -2  14   8     5272.70     5978.99    301.25 o 
   0  14   8       12.71      130.60    354.95 o 
   2  14   8    12891.67    13163.49    620.60 o 
   4  14   8     6581.54     7090.18    520.07 o 
   6  14   8      472.54     1056.57    247.24 o 
   8  14   8        2.17       53.63    388.88 o 
  10  14   8     2440.13     2121.73     30.58 o 
  12  14   8       31.73      601.36    617.91 o 
  14  14   8      352.43     1001.54    539.12 o 
 -27  15   8      192.47      134.94    328.49 o 
 -25  15   8      369.12      775.47    321.37 o 
 -23  15   8      743.36      719.09     23.99 o 
 -21  15   8       58.53       70.94     83.03 o 
 -19  15   8     1181.73     1264.66    212.42 o 
 -17  15   8     9236.99     8159.35    200.60 o 
 -15  15   8       64.55      576.61    354.71 o 
 -13  15   8      340.78      668.91    120.77 o 
 -11  15   8     6739.72     6159.23    146.52 o 
  -9  15   8        0.98       10.45     67.10 o 
  -7  15   8     1171.88     1933.12    397.35 o 
  -5  15   8      511.81     1351.10    708.59 o 
  -3  15   8     5419.25     4898.30    179.97 o 
  -1  15   8     7760.20     7600.87    227.09 o 
   1  15   8        9.71        5.43    232.23 o 
   3  15   8     8489.00     7659.39     80.60 o 
   5  15   8        0.18      535.80    263.19 o 
   7  15   8     2260.46     2748.51    680.17 o 
   9  15   8     1939.43     2527.82    353.14 o 
  11  15   8       96.70      190.57    193.53 o 
  13  15   8      836.00      866.71     84.18 o 
 -26  16   8     1546.00     2430.54    690.98 o 
 -24  16   8       35.31      124.97    369.92 o 
 -22  16   8      182.46      155.93     32.38 o 
 -20  16   8      240.46      125.89    561.05 o 
 -18  16   8     1911.56     2066.91    224.52 o 
 -16  16   8     1787.55     2038.62    101.93 o 
 -14  16   8      175.10      702.35    494.96 o 
 -12  16   8     1251.29     1071.07    116.91 o 
 -10  16   8    24693.53    23583.86     88.31 o 
  -8  16   8     4776.06     5492.59    238.43 o 
  -6  16   8     1762.17     2074.28    464.19 o 
  -4  16   8     5537.26     5982.19    428.56 o 
  -2  16   8       24.64      110.49   1091.31 o 
   0  16   8     4758.30     4779.92    227.13 o 
   2  16   8      148.41      142.46     69.27 o 
   4  16   8      520.09      492.99     92.48 o 
   6  16   8      644.25      488.32    308.81 o 
   8  16   8     2651.48     2438.07    138.79 o 
  10  16   8      385.64      487.37    153.52 o 
  12  16   8       53.42      184.46    365.35 o 
 -25  17   8      147.78      325.11    392.89 o 
 -23  17   8     6686.02     7048.06    759.15 o 
 -21  17   8    10075.20    10206.59    247.47 o 
 -19  17   8    11642.95    11362.39    211.97 o 
 -17  17   8     8529.28     9421.47    239.37 o 
 -15  17   8     3797.13     4234.34    162.56 o 
 -13  17   8     1113.82     1539.32    193.68 o 
 -11  17   8     2648.64     3464.73    506.56 o 
  -9  17   8     5122.10     5154.37    128.01 o 
  -7  17   8     5862.26     5739.65    151.36 o 
  -5  17   8     4889.22     5712.06    333.47 o 
  -3  17   8     5493.45     5581.99   1070.93 o 
  -1  17   8    19641.31    20186.99    413.43 o 
   1  17   8     3029.34     3041.19    401.20 o 
   3  17   8      191.11      148.53    687.53 o 
   5  17   8     6381.84     6587.50    353.40 o 
   7  17   8     3763.22     4569.18    756.45 o 
   9  17   8     2709.81     3184.00    172.53 o 
  11  17   8     4712.78     4391.47     38.00 o 
 -24  18   8     1844.72     1712.59    260.87 o 
 -22  18   8     1935.62     2416.34    490.85 o 
 -20  18   8      463.69      409.38     69.06 o 
 -18  18   8       38.15      468.06    386.42 o 
 -16  18   8     5937.06     6973.38    314.25 o 
 -14  18   8    18424.02    17241.82    383.98 o 
 -12  18   8    20053.03    19491.20    302.96 o 
 -10  18   8     8876.15     9858.44    587.97 o 
  -8  18   8    16936.54    16899.59    505.03 o 
  -6  18   8     3850.02     3897.45    127.95 o 
  -4  18   8      620.16      929.33    436.08 o 
  -2  18   8      336.00      289.81    261.73 o 
   0  18   8     7844.79     8466.49    561.50 o 
   2  18   8    23983.42    23633.56    275.30 o 
   4  18   8    32622.12    31371.79    598.64 o 
   6  18   8      157.22      704.58    358.59 o 
   8  18   8      489.25      392.09    210.58 o 
  10  18   8      119.92      235.62    131.93 o 
 -23  19   8     8103.25     8146.54    603.13 o 
 -21  19   8     4709.68     5221.61    492.32 o 
 -19  19   8     4293.71     6875.62    662.45 o 
 -17  19   8     2815.47     3185.62    233.78 o 
 -15  19   8      324.06      580.38    422.41 o 
 -13  19   8      118.51      672.69    286.88 o 
 -11  19   8     2956.66     3850.69    445.18 o 
  -9  19   8     7530.06     9006.14    303.36 o 
  -7  19   8    20401.71    20237.61    418.54 o 
  -5  19   8    15419.09    15649.54    466.72 o 
  -3  19   8      823.18     1634.25   1052.82 o 
  -1  19   8     2928.06     3114.54    201.51 o 
   1  19   8      616.19      751.24     29.43 o 
   3  19   8     2630.75     3343.67    738.11 o 
   5  19   8        2.19      102.10    242.30 o 
   7  19   8      623.44     1605.06    530.93 o 
   9  19   8     1948.70     2529.97    269.07 o 
  11  19   8     7984.16     8089.66    169.26 o 
 -22  20   8       80.38       44.38    559.48 o 
 -20  20   8        9.37       48.44    539.59 o 
 -18  20   8      281.46      370.47    412.90 o 
 -16  20   8     8301.63     8333.88    143.86 o 
 -14  20   8     2436.76     2576.12    505.47 o 
 -12  20   8     2936.68     2841.44    178.95 o 
 -10  20   8      245.08      315.85    308.57 o 
  -8  20   8       11.22        1.29     23.96 o 
  -6  20   8      236.42      212.55     69.87 o 
  -4  20   8      348.74      172.98     70.19 o 
  -2  20   8        7.53      312.90    708.67 o 
   0  20   8     1475.28     1960.74    360.90 o 
   2  20   8     1775.42     1767.83      1.36 o 
   4  20   8     1592.45     1997.42    908.82 o 
   6  20   8      885.74      846.21    335.96 o 
   8  20   8     3557.05     3899.84    414.75 o 
  10  20   8       59.55      183.00    740.56 o 
 -21  21   8      237.07      308.53    554.47 o 
 -19  21   8     1193.31     1121.64    269.10 o 
 -17  21   8      261.61      282.28    410.87 o 
 -15  21   8      707.91      688.11    110.60 o 
 -13  21   8      156.35      184.16    273.80 o 
 -11  21   8      113.64       91.11    439.39 o 
  -9  21   8     2074.83     2315.70    204.72 o 
  -7  21   8       11.63       35.41     40.58 o 
  -5  21   8     3816.62     3833.63    320.60 o 
  -3  21   8       66.56      403.02    116.83 o 
  -1  21   8      866.85      896.60     58.87 o 
   1  21   8        6.57      141.73    586.41 o 
   3  21   8      358.08      339.62      5.89 o 
   5  21   8      888.13      748.97    458.71 o 
   7  21   8      555.20      670.18    946.41 o 
   9  21   8     3796.33     4110.55    172.75 o 
 -20  22   8      349.83      422.08    316.13 o 
 -18  22   8      240.78      710.56    399.46 o 
 -16  22   8     1177.14     1329.97    254.20 o 
 -14  22   8     3074.99     3403.52    242.25 o 
 -12  22   8     2439.26     3018.00    129.23 o 
 -10  22   8     1734.84     1902.05    227.50 o 
  -8  22   8     1793.19     1604.05    103.88 o 
  -6  22   8     2507.21     2697.39    419.75 o 
  -4  22   8      447.65     1388.36    766.18 o 
  -2  22   8     2255.85     2196.66     93.74 o 
   0  22   8     6654.14     6465.90    600.90 o 
   2  22   8     8227.13     7505.14    658.86 o 
   4  22   8      384.03     1111.69    436.07 o 
   6  22   8       13.79       50.72    139.47 o 
   8  22   8      844.64      897.95    738.11 o 
 -19  23   8     4728.82     5066.48    777.28 o 
 -17  23   8     3703.31     3984.49    358.38 o 
 -15  23   8     1889.59     2165.67    353.51 o 
 -13  23   8      450.51      492.17    218.83 o 
 -11  23   8     1605.64     1733.51    183.34 o 
  -9  23   8     1777.07     1920.42    165.15 o 
  -7  23   8    15219.95    16288.80    620.48 o 
  -5  23   8    19211.96    20925.10    787.92 o 
  -3  23   8     5446.21     5663.95    294.34 o 
  -1  23   8      660.08      820.52    100.98 o 
   1  23   8     1622.55     1570.40     52.98 o 
   3  23   8     4274.00     4348.04    355.47 o 
   5  23   8      193.64      167.09     40.75 o 
   7  23   8     1075.29     1012.52    946.41 o 
 -18  24   8     3359.16     3340.79     49.58 o 
 -16  24   8     6165.06     6147.62    303.85 o 
 -14  24   8     3856.88     4241.79    570.87 o 
 -12  24   8     6173.36     7040.46    370.17 o 
 -10  24   8    15953.70    16198.81    299.42 o 
  -8  24   8     3041.44     2883.56     94.89 o 
  -6  24   8      267.49      470.49   1126.63 o 
  -4  24   8       35.16      212.38     87.40 o 
  -2  24   8     3544.45     3878.91    518.49 o 
   0  24   8    11961.18    12826.30    465.51 o 
   2  24   8     9339.56    11804.27    980.37 o 
   4  24   8     1031.32     1450.40    590.03 o 
   6  24   8     2463.30     3431.06    866.26 o 
 -17  25   8     2063.24     2116.49     97.13 o 
 -15  25   8      577.06     1005.41    308.87 o 
 -13  25   8       12.31      120.36    174.91 o 
 -11  25   8      813.83      638.24    214.80 o 
  -9  25   8     3996.81     3886.11    205.14 o 
  -7  25   8     9274.49    10004.96    636.92 o 
  -5  25   8      272.45     1210.40    732.67 o 
  -3  25   8     1868.67     2375.53    366.79 o 
  -1  25   8     2130.50     2637.26    255.85 o 
   1  25   8     2839.33     2676.20    669.28 o 
   3  25   8     1749.18     1886.47    302.04 o 
 -16  26   8      786.35      855.87    108.23 o 
 -14  26   8     1794.94     2087.26    169.66 o 
 -12  26   8     4134.40     4515.02    245.13 o 
 -10  26   8     5424.21     4925.19    234.54 o 
  -8  26   8     1835.65     1846.21    214.54 o 
  -6  26   8      480.04      333.28    360.00 o 
  -4  26   8     1114.47     1053.73    738.11 o 
  -2  26   8      271.78      335.09    493.58 o 
   0  26   8       32.99       47.09    278.49 o 
   2  26   8        6.88      184.30    354.11 o 
 -13  27   8     1443.53     1383.14    324.10 o 
 -11  27   8      332.12      282.36    119.13 o 
  -9  27   8      214.33      316.20    360.33 o 
  -7  27   8       45.33      226.87    888.90 o 
  -5  27   8      338.01      401.20    992.60 o 
  -3  27   8       10.88       26.26     70.19 o 
  -1  27   8      320.78      332.37     29.43 o 
  -8  28   8      443.97      807.34    348.32 o 
  -6  28   8     1006.13     1029.73    593.20 o 
  -4  28   8      100.77      372.22    806.94 o 
 -29   1   9      135.86      453.73    581.88 o 
 -27   1   9      269.87      272.98     69.83 o 
 -25   1   9     1422.98     1522.38     24.88 o 
 -23   1   9     1421.04     1340.58    187.04 o 
 -21   1   9     2297.35     2111.11    275.54 o 
 -19   1   9      781.20      943.68    189.47 o 
 -17   1   9     5249.87     5518.55    116.66 o 
 -15   1   9     2560.57     3699.89    263.45 o 
 -13   1   9    34046.79    31180.18    954.14 o 
 -11   1   9    52073.13    49396.33   2170.66 o 
  -9   1   9    35107.55    31364.05    705.96 o 
  -7   1   9    36336.66    36539.38    364.92 o 
  -5   1   9     6186.65     6148.15    190.41 o 
  -3   1   9     7778.68     7892.97    193.88 o 
  -1   1   9     1814.40     2708.21    504.02 o 
   1   1   9     1923.25     2033.30    152.81 o 
   3   1   9    15635.52    15434.36    873.44 o 
   5   1   9      297.92      604.33    557.85 o 
   7   1   9        8.36      399.80    272.43 o 
   9   1   9     5849.62     5486.79    177.89 o 
  11   1   9     4373.39     4300.65    319.02 o 
  13   1   9       23.62      162.87    574.33 o 
  15   1   9     1236.10     1197.01    109.15 o 
 -28   2   9     5591.38     5280.86   1118.48 o 
 -26   2   9     5828.40     7703.55    533.55 o 
 -24   2   9      261.21      226.13     57.19 o 
 -22   2   9      836.53      697.97    155.90 o 
 -20   2   9      849.90     1526.05    373.25 o 
 -18   2   9    14651.13    15014.29    270.87 o 
 -16   2   9    76920.42    71588.98    402.36 o 
 -14   2   9    26883.06    26088.30    451.35 o 
 -12   2   9    14157.76    12784.04    178.41 o 
 -10   2   9      411.05      510.06    241.84 o 
  -8   2   9     2906.07     2882.73    730.44 o 
  -6   2   9    15617.14    15354.73    395.30 o 
  -4   2   9    18681.33    17700.43    613.95 o 
  -2   2   9     1776.12     2347.06    271.70 o 
   0   2   9    55265.77    50992.63    470.05 o 
   2   2   9    61396.88    55947.63    899.53 o 
   4   2   9     9865.49    10665.24    303.84 o 
   6   2   9      415.46      419.92    108.00 o 
   8   2   9     1175.30     1454.18    261.96 o 
  10   2   9      851.82      731.77    297.72 o 
  12   2   9    11064.78    10488.82    722.26 o 
  14   2   9      547.56      613.36    138.34 o 
  16   2   9     4783.85     4884.50    396.94 o 
 -29   3   9       61.69       53.89    104.15 o 
 -27   3   9     5091.19     5095.71    294.46 o 
 -25   3   9    15033.51    14859.05    704.11 o 
 -23   3   9     6535.19     6326.91    302.15 o 
 -21   3   9     3274.84     3766.10    283.84 o 
 -19   3   9     1656.91     3959.98    327.25 o 
 -17   3   9      404.53      288.49    169.52 o 
 -15   3   9     2027.76     2055.00    152.46 o 
 -13   3   9    26986.62    26020.65    252.67 o 
 -11   3   9    66219.96    63040.93   2292.89 o 
  -9   3   9    69694.52    68007.30   1040.94 o 
  -7   3   9    67682.85    62554.92    520.84 o 
  -5   3   9    32082.39    30349.54    375.65 o 
  -3   3   9    23787.02    21054.92    913.34 o 
  -1   3   9     3324.49     3628.35    283.31 o 
   1   3   9     4165.17     5113.50    416.83 o 
   3   3   9    16520.26    15711.72    284.10 o 
   5   3   9    18534.29    17575.43    156.07 o 
   7   3   9    28639.52    26331.09    273.29 o 
   9   3   9    14649.74    14546.63    479.50 o 
  11   3   9      130.08      142.72    160.96 o 
  13   3   9      511.93      572.47    468.91 o 
  15   3   9     1665.70     1813.08    232.75 o 
 -30   4   9      568.55      861.73    313.36 o 
 -28   4   9      212.03      217.30     61.61 o 
 -26   4   9      126.43      158.11    211.53 o 
 -24   4   9        2.26      232.73    328.55 o 
 -22   4   9     3566.72     4263.49    560.59 o 
 -20   4   9    27069.85    24848.31    363.23 o 
 -18   4   9    13002.97    12063.65   1113.56 o 
 -16   4   9     2488.22     4022.18    421.98 o 
 -14   4   9    31694.69    31563.00    400.89 o 
 -12   4   9    32774.66    30530.35    348.93 o 
 -10   4   9      315.19     1115.58    527.13 o 
  -8   4   9     2454.23     3062.97    612.02 o 
  -6   4   9    21434.18    19884.29   1285.85 o 
  -4   4   9    26793.96    25381.71    293.86 o 
  -2   4   9    67266.42    63633.98    378.90 o 
   0   4   9    11106.01    10998.09    194.14 o 
   2   4   9     1707.08     1635.77    123.62 o 
   4   4   9    26036.59    24518.36    133.72 o 
   6   4   9    11428.46    10680.84    348.90 o 
   8   4   9     3951.73     4082.49    653.35 o 
  10   4   9     3504.37     3552.22    160.25 o 
  12   4   9      167.99      539.82    491.24 o 
  14   4   9     4588.26     4590.22    621.03 o 
 -29   5   9     5354.31     4758.20    167.55 o 
 -27   5   9      821.60     1473.34    494.01 o 
 -25   5   9        8.82       36.99     29.31 o 
 -23   5   9     2216.45     1882.71    151.74 o 
 -21   5   9    19328.87    19317.61    205.45 o 
 -19   5   9    12469.29    13506.44    382.50 o 
 -17   5   9       72.87     1184.56    594.64 o 
 -15   5   9      605.86      541.83     51.50 o 
 -13   5   9     2204.52     2235.84    369.77 o 
 -11   5   9    15820.22    14743.51    312.31 o 
  -9   5   9    30156.77    29962.02    793.93 o 
  -7   5   9     5536.21     4978.40    160.60 o 
  -5   5   9    18770.90    17249.63    383.67 o 
  -3   5   9    17681.62    18462.55    534.17 o 
  -1   5   9      481.18     1205.42    288.82 o 
   1   5   9    12540.15    11866.42    423.34 o 
   3   5   9      739.35     1091.73    567.18 o 
   5   5   9    32099.63    29905.06    212.62 o 
   7   5   9    24205.21    23571.21    476.61 o 
   9   5   9      256.11      381.11    435.72 o 
  11   5   9     1179.01     1172.82    632.65 o 
  13   5   9      282.33      259.92     18.10 o 
  15   5   9      516.69      880.52    336.12 o 
 -30   6   9     1244.99     1385.38    230.28 o 
 -28   6   9      167.77      124.07    533.89 o 
 -26   6   9      376.29      320.78    101.03 o 
 -24   6   9       33.45      430.59    378.65 o 
 -22   6   9     3696.40     3455.59    170.11 o 
 -20   6   9    13345.85    12223.20    273.43 o 
 -18   6   9     8163.41     7607.72    327.93 o 
 -16   6   9     9937.15     8825.85    996.39 o 
 -14   6   9     1802.35     2090.48    225.61 o 
 -12   6   9      599.97      659.73     69.92 o 
 -10   6   9    12163.25    12710.53    511.50 o 
  -8   6   9     3158.22     3326.90    772.68 o 
  -6   6   9        5.71      108.91     76.37 o 
  -4   6   9    10767.71     9918.90    162.40 o 
  -2   6   9      609.72      891.62    178.56 o 
   0   6   9      128.24      169.55     29.42 o 
   2   6   9     4356.42     4233.86    339.07 o 
   4   6   9      210.33      191.22    189.51 o 
   6   6   9     1115.99     1556.93    330.11 o 
   8   6   9    28424.73    25543.96    154.19 o 
  10   6   9     1551.26     1574.93    140.46 o 
  12   6   9     2181.02     2176.05    111.17 o 
  14   6   9     1875.57     1694.21    231.32 o 
 -29   7   9       68.58      197.56    220.91 o 
 -27   7   9      273.47      302.23    393.87 o 
 -25   7   9       43.08       46.77     62.04 o 
 -23   7   9    21816.10    20489.69    539.48 o 
 -21   7   9     9557.89     9011.32    266.55 o 
 -19   7   9    21840.96    19085.50    616.32 o 
 -17   7   9     7701.15     7830.66    284.43 o 
 -15   7   9       19.15      113.45    246.55 o 
 -13   7   9    18708.30    20533.67    402.64 o 
 -11   7   9     4966.65     4452.60    341.13 o 
  -9   7   9     1623.10     1493.18    234.64 o 
  -7   7   9     7964.89     8325.01    348.10 o 
  -5   7   9     4585.75     3894.73    301.58 o 
  -3   7   9     1395.26     1435.27    101.97 o 
  -1   7   9    18387.31    17716.94    289.27 o 
   1   7   9        2.33      765.20    487.25 o 
   3   7   9      129.74      187.23    139.44 o 
   5   7   9     1831.58     2270.77    186.29 o 
   7   7   9    10850.61    10301.68    482.38 o 
   9   7   9     2906.31     3177.83    702.74 o 
  11   7   9      112.43      433.90    602.19 o 
  13   7   9     8952.70     9980.94    468.00 o 
  15   7   9     2403.73     2158.53     94.25 o 
 -30   8   9     1908.76     2145.60    445.81 o 
 -28   8   9     3781.17     4117.79    609.96 o 
 -26   8   9      846.09     1351.44    323.15 o 
 -24   8   9       54.66       34.68     96.71 o 
 -22   8   9     6051.88     6718.14    323.08 o 
 -20   8   9      521.21      701.33     79.75 o 
 -18   8   9    19398.41    18516.18    634.49 o 
 -16   8   9    10546.45    10451.50    633.92 o 
 -14   8   9    28145.35    24793.33   1143.91 o 
 -12   8   9    44162.52    42139.37    239.45 o 
 -10   8   9    14888.59    15838.83    560.69 o 
  -8   8   9        7.98        0.74     31.54 o 
  -6   8   9    30961.73    29990.59    345.09 o 
  -4   8   9    26027.00    24271.41    413.13 o 
  -2   8   9    50725.39    47033.46    941.65 o 
   0   8   9    17103.33    17439.15    860.37 o 
   2   8   9      702.02      766.07    125.66 o 
   4   8   9    39137.81    36679.14    854.71 o 
   6   8   9       50.98      534.67    276.67 o 
   8   8   9    11380.44    10132.83    180.13 o 
  10   8   9     5004.18     4713.76    104.38 o 
  12   8   9     6088.39     6137.53    422.31 o 
  14   8   9     5738.66     5746.22    291.70 o 
 -29   9   9     1483.29     1906.14    265.97 o 
 -27   9   9     2431.81     2884.31    538.35 o 
 -25   9   9     2529.63     2700.69    124.11 o 
 -23   9   9     6608.00     8230.67    360.10 o 
 -21   9   9     7055.13     7682.08    397.60 o 
 -19   9   9    13121.74    11816.20    620.82 o 
 -17   9   9     4920.10     5648.19    325.10 o 
 -15   9   9     1391.29     2763.32    547.82 o 
 -13   9   9    10320.91     9287.96    371.85 o 
 -11   9   9    24862.78    25016.33    778.52 o 
  -9   9   9    22532.73    21270.71    450.71 o 
  -7   9   9    27107.62    27801.64    448.52 o 
  -5   9   9    29703.01    28757.43    220.51 o 
  -3   9   9      275.59      542.95    181.02 o 
  -1   9   9     2428.27     2292.18    344.55 o 
   1   9   9     3863.62     4052.85    121.38 o 
   3   9   9     4935.19     6185.58    494.92 o 
   5   9   9    15467.52    15116.92    552.45 o 
   7   9   9    22721.01    20392.60    621.82 o 
   9   9   9     3242.64     3087.47    188.34 o 
  11   9   9     2027.80     2366.73    245.88 o 
  13   9   9     2039.42     2302.80    240.19 o 
 -28  10   9     2775.89     2746.94    203.55 o 
 -26  10   9     2974.61     3027.81    194.87 o 
 -24  10   9       85.70      232.37    349.32 o 
 -22  10   9        3.11       65.56     57.77 o 
 -20  10   9    12689.50    11211.58    195.09 o 
 -18  10   9    32426.15    31198.76    498.56 o 
 -16  10   9    66163.59    63789.48    504.54 o 
 -14  10   9    57958.58    53885.53    455.53 o 
 -12  10   9      945.53     1717.24    209.22 o 
 -10  10   9      639.59     1320.91    405.61 o 
  -8  10   9     3276.45     3028.12    227.64 o 
  -6  10   9    16593.00    16086.52    380.00 o 
  -4  10   9      281.17      425.62    357.38 o 
  -2  10   9     5091.09     5576.71    320.91 o 
   0  10   9    18885.68    19890.17    368.98 o 
   2  10   9    23985.37    23865.38    365.47 o 
   4  10   9    11227.96    12554.94    633.67 o 
   6  10   9     3310.71     2898.99    200.01 o 
   8  10   9       23.18      576.40    300.41 o 
  10  10   9      639.96     1061.93    415.02 o 
  12  10   9     4513.10     4653.03    238.87 o 
  14  10   9     3505.30     3392.89    262.96 o 
 -29  11   9        9.62      483.91    145.13 o 
 -27  11   9     2117.03     2546.74    350.80 o 
 -25  11   9     2038.78     2520.02    329.17 o 
 -23  11   9      790.08     1069.21    333.88 o 
 -21  11   9        9.88      709.16    311.37 o 
 -19  11   9     2724.73     2584.50    204.27 o 
 -17  11   9     1010.39     1139.75    190.66 o 
 -15  11   9     4948.98     5251.39    337.30 o 
 -13  11   9     3532.74     3902.52    386.54 o 
 -11  11   9     3366.35     4254.60    485.35 o 
  -9  11   9    14672.74    14777.35    180.46 o 
  -7  11   9     8113.81     9659.21    347.77 o 
  -5  11   9    26637.17    25148.70   1249.07 o 
  -3  11   9     1529.50     1655.40    225.74 o 
  -1  11   9     2983.03     2944.03    367.47 o 
   1  11   9      810.51      987.46    170.77 o 
   3  11   9      897.68     1024.47    213.96 o 
   5  11   9      508.81      635.32    436.75 o 
   7  11   9        8.63      527.76    365.66 o 
   9  11   9     3069.36     3136.47    227.55 o 
  11  11   9     7381.51     7062.84    328.75 o 
  13  11   9     1743.76     1702.71     77.66 o 
 -28  12   9      107.70      125.23     81.94 o 
 -26  12   9       79.47      174.76    284.08 o 
 -24  12   9      243.40      335.43    428.61 o 
 -22  12   9      218.06      232.47     71.26 o 
 -20  12   9      428.60      495.53    147.59 o 
 -18  12   9     4662.74     4593.37    274.86 o 
 -16  12   9      200.89      275.57    100.97 o 
 -14  12   9    10595.53     9837.66     67.67 o 
 -12  12   9     3633.18     3741.68    400.53 o 
 -10  12   9     2287.57     2199.55    445.71 o 
  -8  12   9     6741.13     6501.26    348.25 o 
  -6  12   9     1231.41     1036.59    610.62 o 
  -4  12   9     2708.48     3119.40    115.75 o 
  -2  12   9      133.23      281.33    273.63 o 
   0  12   9     1999.28     2193.71    118.64 o 
   2  12   9     2839.29     2656.79    545.15 o 
   4  12   9     1292.57     1248.03    226.19 o 
   6  12   9     1462.88     2008.55    470.39 o 
   8  12   9        7.14       36.76    101.34 o 
  10  12   9      351.25      285.44    209.71 o 
  12  12   9      257.33      195.57    227.21 o 
 -27  13   9      260.67      358.26    316.57 o 
 -25  13   9     8459.50     8699.13    701.65 o 
 -23  13   9     4316.04     3961.00    211.33 o 
 -21  13   9     4635.97     5873.75    218.07 o 
 -19  13   9     5545.63     5358.74    243.33 o 
 -17  13   9    31742.05    29089.10    579.66 o 
 -15  13   9    10544.66    10370.54    249.21 o 
 -13  13   9     6778.25     5899.07    166.90 o 
 -11  13   9     2506.22     2386.93    247.40 o 
  -9  13   9     7456.33     7331.51    278.91 o 
  -7  13   9     7421.68     8016.53    344.03 o 
  -5  13   9     2428.13     2445.87    555.32 o 
  -3  13   9      842.92      669.88     55.58 o 
  -1  13   9      509.03      996.24    693.49 o 
   1  13   9     5139.93     5196.63    406.04 o 
   3  13   9    13162.85    14487.99    371.54 o 
   5  13   9     2145.04     2210.53    505.65 o 
   7  13   9     1592.75     2144.31    429.17 o 
   9  13   9     6160.24     6219.90    212.57 o 
  11  13   9      661.00     1094.33    534.98 o 
  13  13   9       20.91      177.11    504.54 o 
 -26  14   9     4438.17     4451.78    376.10 o 
 -24  14   9       12.94       44.39     95.77 o 
 -22  14   9       84.56      104.25    240.03 o 
 -20  14   9      366.82      523.21    143.83 o 
 -18  14   9      262.32      401.99    382.65 o 
 -16  14   9    10227.76    12621.78    329.56 o 
 -14  14   9    46101.67    45272.81    495.76 o 
 -12  14   9     2433.09     3321.97    605.91 o 
 -10  14   9     6075.36     6066.65    251.59 o 
  -8  14   9      471.36     1276.71    366.66 o 
  -6  14   9      420.83      374.37    384.53 o 
  -4  14   9    10336.58    12687.21    583.35 o 
  -2  14   9     7886.33     8116.92    300.68 o 
   0  14   9    17246.18    15775.95    113.35 o 
   2  14   9    12964.16    13402.75    313.36 o 
   4  14   9      253.84      482.26    201.05 o 
   6  14   9      789.64      679.24    271.46 o 
   8  14   9      743.69      849.29    142.58 o 
  10  14   9     5617.07     5051.63    233.45 o 
  12  14   9     4844.29     4823.63     47.64 o 
 -27  15   9     2243.33     2420.39    246.12 o 
 -25  15   9     9783.93    10065.71    338.54 o 
 -23  15   9    12135.83    11102.66    691.07 o 
 -21  15   9     8628.34     9348.46     75.92 o 
 -19  15   9     8751.92     9467.64    292.44 o 
 -17  15   9    10140.79     8800.32    891.08 o 
 -15  15   9     3689.08     4024.55    321.30 o 
 -13  15   9      701.83     1031.49    198.85 o 
 -11  15   9    10716.55    11562.75    333.98 o 
  -9  15   9    40150.59    38080.90    404.51 o 
  -7  15   9    51514.13    50106.68    443.45 o 
  -5  15   9     7535.75     8650.89    584.75 o 
  -3  15   9      397.91      354.56    342.79 o 
  -1  15   9       53.23      104.32    418.42 o 
   1  15   9       14.31      171.86    428.92 o 
   3  15   9     6894.86     7235.71    477.60 o 
   5  15   9     6808.52     6598.15    170.49 o 
   7  15   9     4633.30     4873.37    257.92 o 
   9  15   9    10653.58    10062.99    144.98 o 
  11  15   9     3257.17     2858.12    198.11 o 
 -26  16   9      249.01      288.39    298.33 o 
 -24  16   9       18.10       94.74     46.14 o 
 -22  16   9       88.03       48.00    564.77 o 
 -20  16   9    10338.24     9475.96    200.61 o 
 -18  16   9     6037.64     7003.62    372.01 o 
 -16  16   9      402.87      462.91    284.73 o 
 -14  16   9    13101.44    13971.30    278.53 o 
 -12  16   9    14198.51    13646.38    245.70 o 
 -10  16   9      648.21      803.69    139.80 o 
  -8  16   9     4401.77     4308.72    101.27 o 
  -6  16   9     4666.56     4806.53    182.04 o 
  -4  16   9     8937.78    10741.04   1108.07 o 
  -2  16   9    16589.92    18387.91   1063.24 o 
   0  16   9     3270.12     3651.59    707.77 o 
   2  16   9      871.76      887.21    188.15 o 
   4  16   9    10755.65    12892.85    382.42 o 
   6  16   9      623.12      692.27    287.04 o 
   8  16   9     1416.38     1421.73    171.67 o 
  10  16   9     1425.27     1443.50    241.78 o 
 -25  17   9       20.61      148.27    539.73 o 
 -23  17   9     1117.12     1113.66     76.07 o 
 -21  17   9     2818.23     3223.08    164.64 o 
 -19  17   9     4420.89     4432.37    508.66 o 
 -17  17   9     1582.01     1793.02    156.30 o 
 -15  17   9      601.44      759.59    236.37 o 
 -13  17   9     2758.68     2561.26    167.87 o 
 -11  17   9     2544.84     2611.94    312.18 o 
  -9  17   9      355.78      628.44    221.81 o 
  -7  17   9      984.78     1095.84    306.93 o 
  -5  17   9      111.67      209.77    602.58 o 
  -3  17   9     9532.31     9701.35    187.92 o 
  -1  17   9      735.45      575.09    376.75 o 
   1  17   9     4279.95     4873.77    984.90 o 
   3  17   9     2394.49     2517.39    590.12 o 
   5  17   9     5766.26     5280.29    153.06 o 
   7  17   9     1622.39     1836.21     60.53 o 
   9  17   9      348.37      492.41    266.49 o 
  11  17   9        6.45        0.00    192.45 o 
 -24  18   9      711.28      902.13    145.58 o 
 -22  18   9     1504.56     1529.94    150.34 o 
 -20  18   9       35.82       61.90    141.58 o 
 -18  18   9     1952.91     2170.22    287.68 o 
 -16  18   9     5094.94     4334.93     92.22 o 
 -14  18   9     1184.28      994.52     61.70 o 
 -12  18   9     4596.25     4247.54    217.30 o 
 -10  18   9      926.74      975.69     80.63 o 
  -8  18   9     1220.32     1176.74    108.89 o 
  -6  18   9        0.22      313.11    481.48 o 
  -4  18   9      478.97      533.43    482.26 o 
  -2  18   9     8780.31     8103.32    113.21 o 
   0  18   9     2790.25     3126.31    465.51 o 
   2  18   9     4968.57     4145.62    709.58 o 
   4  18   9      125.79       60.68    499.47 o 
   6  18   9        1.54       10.70    197.64 o 
   8  18   9       48.23      134.02    133.44 o 
  10  18   9      322.01      497.58    334.35 o 
 -23  19   9      727.99     1025.06     99.87 o 
 -21  19   9     3678.01     3830.10    488.98 o 
 -19  19   9      943.17     1364.94    188.32 o 
 -17  19   9      606.64     1085.10    310.98 o 
 -15  19   9     1840.20     2042.68    195.44 o 
 -13  19   9     1792.00     1441.80    186.18 o 
 -11  19   9     6010.32     5925.04    213.18 o 
  -9  19   9     3414.49     4237.59    651.06 o 
  -7  19   9    14719.81    14078.17    221.50 o 
  -5  19   9     8640.05     8911.62    962.26 o 
  -3  19   9       29.49      185.66    806.94 o 
  -1  19   9      814.57      663.39   1046.03 o 
   1  19   9      232.74      350.49    151.70 o 
   3  19   9      428.01      239.09    627.16 o 
   5  19   9     4890.74     5059.88     95.09 o 
   7  19   9     2553.14     2438.92    349.17 o 
   9  19   9     3244.08     3650.70    481.70 o 
 -22  20   9      590.83      549.23     23.09 o 
 -20  20   9     5361.73     5800.25    152.73 o 
 -18  20   9    12941.39    12929.35    514.18 o 
 -16  20   9     6948.86     6802.93    417.72 o 
 -14  20   9    11976.06    13855.10    532.43 o 
 -12  20   9     6244.43     6130.00    301.50 o 
 -10  20   9     2092.23     2528.57    269.72 o 
  -8  20   9        3.45      195.06    190.88 o 
  -6  20   9     5315.22     4962.07    124.53 o 
  -4  20   9     5719.25     6096.40   1111.69 o 
  -2  20   9     5924.49     6296.55    448.30 o 
   0  20   9     3126.87     4363.89    341.88 o 
   2  20   9     2275.44     2159.98    304.30 o 
   4  20   9     6202.26     6555.11   1094.93 o 
   6  20   9      574.18      780.22    528.90 o 
   8  20   9        9.99       81.96    203.77 o 
 -21  21   9     6802.55     6816.02    805.80 o 
 -19  21   9     3581.13     5011.17    979.92 o 
 -17  21   9     3185.81     3572.37    236.00 o 
 -15  21   9       15.42      692.64    541.59 o 
 -13  21   9     3696.53     4169.43    174.13 o 
 -11  21   9    17891.72    18410.02    414.89 o 
  -9  21   9     4502.06     4761.36    177.29 o 
  -7  21   9       88.07      457.10    485.12 o 
  -5  21   9     2012.52     2443.45    365.43 o 
  -3  21   9     1899.16     2118.32    575.99 o 
  -1  21   9      526.70      444.22     52.08 o 
   1  21   9       93.41       44.38    510.34 o 
   3  21   9     8921.46     8176.68    631.69 o 
   5  21   9    10943.47    12131.67    285.28 o 
   7  21   9    11697.07    10956.13    511.69 o 
 -20  22   9     2376.54     2980.14    244.98 o 
 -18  22   9     4210.79     4407.28    267.23 o 
 -16  22   9     8382.39     9310.44    768.18 o 
 -14  22   9     2505.04     3313.27    436.32 o 
 -12  22   9       13.24      578.15    349.22 o 
 -10  22   9     2728.86     2552.32     97.29 o 
  -8  22   9       49.25      113.61    365.51 o 
  -6  22   9     2106.13     2013.27     26.26 o 
  -4  22   9     2443.22     3076.05    697.35 o 
  -2  22   9     1441.38     2256.89    438.34 o 
   0  22   9     4265.43     5438.90    866.26 o 
   2  22   9    10671.21    12680.95    620.37 o 
   4  22   9      356.29      542.03    911.54 o 
   6  22   9       13.90        5.43    273.05 o 
 -19  23   9     1491.58     1868.26    587.22 o 
 -17  23   9        0.04       56.80    491.01 o 
 -15  23   9      799.27      916.42     97.15 o 
 -13  23   9      469.02      696.31    418.87 o 
 -11  23   9      235.61      709.85    366.63 o 
  -9  23   9     1273.09     1436.79    304.57 o 
  -7  23   9     3276.63     3923.29    993.95 o 
  -5  23   9      152.33      151.24    864.90 o 
  -3  23   9      760.61      887.54    528.90 o 
  -1  23   9      379.63      484.07    372.22 o 
   1  23   9       84.53       35.32   1063.24 o 
   3  23   9     5350.62     5376.41    584.15 o 
   5  23   9      124.20      200.15    116.83 o 
 -18  24   9       34.10       63.40    328.24 o 
 -16  24   9       14.42        7.03    447.97 o 
 -14  24   9      472.12      455.95    424.73 o 
 -12  24   9     2188.78     2635.25    228.85 o 
 -10  24   9     1190.63      974.20     97.94 o 
  -8  24   9      263.57      243.62    536.39 o 
  -6  24   9      509.40      780.22    267.17 o 
  -4  24   9     2324.87     2228.81    829.58 o 
  -2  24   9     2561.93     2334.32     93.74 o 
   0  24   9      373.07      412.98    285.28 o 
   2  24   9      290.68      376.30    523.01 o 
   4  24   9      552.40      547.01    523.01 o 
 -17  25   9     2247.63     2287.95    365.06 o 
 -15  25   9      295.47      334.72    334.00 o 
 -13  25   9      238.21      280.96    180.24 o 
 -11  25   9     1711.29     1822.45    197.74 o 
  -9  25   9      990.90     1175.97    500.21 o 
  -7  25   9      858.72     1126.63    180.22 o 
  -5  25   9     1234.59     1310.48   1115.31 o 
  -3  25   9     1268.06     2241.04    796.97 o 
  -1  25   9      851.91      761.65    180.22 o 
   1  25   9       73.90      188.83   1091.31 o 
 -14  26   9     2782.82     3026.88    111.99 o 
 -12  26   9     2078.53     2314.26    407.36 o 
 -10  26   9     2261.72     2641.37    192.63 o 
  -8  26   9      182.93      103.24   1057.35 o 
  -6  26   9     2419.05     2966.92    337.36 o 
  -4  26   9     3393.42     4189.55    646.64 o 
  -2  26   9      129.58      504.45    917.88 o 
   0  26   9     8489.82     8521.28    194.72 o 
 -11  27   9     2428.75     3070.69    427.90 o 
  -9  27   9     4738.05     4997.50    279.62 o 
  -7  27   9    12193.65    13289.54    585.50 o 
  -5  27   9     3023.10     3508.04    746.26 o 
  -3  27   9     1080.49     1460.82    413.43 o 
 -30   0  10     2325.20     2631.37   1070.03 o 
 -28   0  10     4136.11     3518.46     45.28 o 
 -26   0  10    15585.00    13907.20   1018.86 o 
 -24   0  10      150.46      420.22    510.34 o 
 -22   0  10    44496.00    41745.77    327.80 o 
 -20   0  10    23598.29    22470.22   1303.69 o 
 -18   0  10     1199.21     1515.15    230.58 o 
 -16   0  10     9665.22     8970.57    124.24 o 
 -14   0  10    18952.15    19302.60    450.66 o 
 -12   0  10       22.35      189.97    443.42 o 
 -10   0  10    14040.94    14399.42    449.66 o 
  -8   0  10     4112.91     4366.15    558.33 o 
  -6   0  10    23582.71    21491.13    911.54 o 
  -4   0  10   125617.89   114988.44    305.66 o 
  -2   0  10    10559.19     9377.36    379.02 o 
   0   0  10      973.93      829.76     84.49 o 
   2   0  10     1809.87     2883.66    551.32 o 
   4   0  10     4274.62     4004.79    703.24 o 
   6   0  10      145.42      135.85   1039.24 o 
   8   0  10      441.91      595.01    250.41 o 
  10   0  10     2588.89     2175.38    267.17 o 
  12   0  10    30186.33    27149.19     47.55 o 
  14   0  10     4480.09     3921.93    746.26 o 
 -29   1  10     4303.63     4660.90   1249.80 o 
 -27   1  10     9354.52    10173.66    494.27 o 
 -25   1  10    17836.84    18249.27    405.96 o 
 -23   1  10     6922.93     6801.82    225.44 o 
 -21   1  10        1.27       75.18     82.29 o 
 -19   1  10      276.37      320.46     88.73 o 
 -17   1  10     5517.04     5914.11    777.46 o 
 -15   1  10    16722.93    17400.83    604.30 o 
 -13   1  10    64744.32    58503.50    765.45 o 
 -11   1  10    47949.11    42310.93    820.51 o 
  -9   1  10     7350.82     9395.89    425.02 o 
  -7   1  10    46149.82    45699.53    703.69 o 
  -5   1  10        3.16      471.50    290.42 o 
  -3   1  10     2313.54     3042.57    351.50 o 
  -1   1  10    10172.82    10267.82    486.46 o 
   1   1  10     9849.52    10293.91    230.04 o 
   3   1  10    14047.09    13340.43    550.83 o 
   5   1  10    16354.90    17227.24    431.10 o 
   7   1  10     4106.59     3689.88    220.29 o 
   9   1  10       83.58       68.54     63.70 o 
  11   1  10    19143.08    19069.68    560.39 o 
  13   1  10      333.50      415.50    297.69 o 
 -30   2  10      461.44     1079.99    436.07 o 
 -28   2  10      744.26     1667.08    349.05 o 
 -26   2  10     4370.29     4796.33    200.30 o 
 -24   2  10     4374.07     3961.49    342.14 o 
 -22   2  10     3638.54     5786.49    454.72 o 
 -20   2  10     9991.65    11348.13    762.21 o 
 -18   2  10    15053.13    14220.16    170.31 o 
 -16   2  10    15105.55    15496.28    607.94 o 
 -14   2  10     2332.50     2526.89    264.15 o 
 -12   2  10      941.19     1442.37    190.28 o 
 -10   2  10    11292.67    13789.53    763.92 o 
  -8   2  10     6667.55     7006.29     62.49 o 
  -6   2  10     9914.39     9009.20    461.88 o 
  -4   2  10    15671.29    15218.20     99.92 o 
  -2   2  10    19711.69    19330.25    566.32 o 
   0   2  10     6308.48     5986.33    117.85 o 
   2   2  10     1985.67     1844.94    311.73 o 
   4   2  10      170.79      189.25    484.30 o 
   6   2  10     1800.15     1883.79    361.26 o 
   8   2  10      162.63      130.41    146.04 o 
  10   2  10      229.70      314.17    678.85 o 
  12   2  10     1004.30     1038.22    189.28 o 
  14   2  10     2547.16     2257.30    231.81 o 
 -31   3  10     2283.77     2850.99    832.29 o 
 -29   3  10     1311.68     2110.62    819.62 o 
 -27   3  10      217.84      487.72    192.11 o 
 -25   3  10      295.47      650.55    142.63 o 
 -23   3  10      610.43      783.36     78.99 o 
 -21   3  10     1180.42     1009.35     35.13 o 
 -19   3  10      649.89     1273.91    445.37 o 
 -17   3  10     4814.94     4421.16    151.35 o 
 -15   3  10     8623.32     7759.47    566.00 o 
 -13   3  10    14025.53    15035.78    154.98 o 
 -11   3  10     1700.43     1938.17    162.70 o 
  -9   3  10     4294.44     4209.71    483.48 o 
  -7   3  10     5657.99     4446.67    237.22 o 
  -5   3  10     2565.24     2225.44    130.58 o 
  -3   3  10     9177.04     8367.66    183.72 o 
  -1   3  10    35206.49    34656.48    264.36 o 
   1   3  10     5894.43     5329.76    531.42 o 
   3   3  10    19222.76    17911.74    170.32 o 
   5   3  10    11753.99    10652.41    392.71 o 
   7   3  10     6785.56     7230.45    644.36 o 
   9   3  10      268.22      297.96    548.04 o 
  11   3  10     4058.33     4331.70    463.82 o 
  13   3  10     1316.15     1304.14    395.84 o 
 -30   4  10     1404.69     1365.72     64.30 o 
 -28   4  10     2831.35     3513.05    466.14 o 
 -26   4  10      217.79      281.48    300.82 o 
 -24   4  10       81.85      258.91    376.63 o 
 -22   4  10     6609.72     6845.15    369.83 o 
 -20   4  10     1847.74     1610.63    236.43 o 
 -18   4  10      451.16     1847.40    424.26 o 
 -16   4  10     2418.81     2672.34    219.39 o 
 -14   4  10     2454.34     2119.28    524.86 o 
 -12   4  10    11506.22    10386.81    270.49 o 
 -10   4  10     6554.50     5791.72    453.21 o 
  -8   4  10    17320.09    17373.98    294.70 o 
  -6   4  10    21521.90    22441.28    458.34 o 
  -4   4  10    31271.56    31279.16    296.24 o 
  -2   4  10      250.45      611.97    244.04 o 
   0   4  10    11065.49    10576.24    926.26 o 
   2   4  10     1330.36     1421.57    336.24 o 
   4   4  10     5161.44     4826.99    423.39 o 
   6   4  10      151.73      335.57    490.32 o 
   8   4  10     1845.31     3053.19    684.67 o 
  10   4  10     1224.51     1469.56    603.12 o 
  12   4  10     2734.10     2629.79    185.89 o 
  14   4  10      322.24      383.37    308.00 o 
 -29   5  10     1026.85     1474.07    665.10 o 
 -27   5  10     3997.17     3677.74    276.45 o 
 -25   5  10     4834.66     3984.38    429.33 o 
 -23   5  10     7713.02     8601.23    383.54 o 
 -21   5  10    20184.10    20259.54    418.20 o 
 -19   5  10      223.23      144.66     91.03 o 
 -17   5  10    11975.96    12352.38    678.45 o 
 -15   5  10     6660.07     7303.22    542.88 o 
 -13   5  10    19962.56    19395.08   1177.24 o 
 -11   5  10     3575.63     2871.28    195.57 o 
  -9   5  10    25425.13    22724.54    293.53 o 
  -7   5  10     9420.15     8617.86    276.83 o 
  -5   5  10     7581.48     7404.95    366.75 o 
  -3   5  10        3.15       73.83    133.13 o 
  -1   5  10    19221.37    18261.66    486.89 o 
   1   5  10     3221.98     3050.39    201.86 o 
   3   5  10    13798.33    14918.72    530.62 o 
   5   5  10    12926.80    12664.18    435.39 o 
   7   5  10     4123.50     4278.93    404.07 o 
   9   5  10     5559.91     5882.03    474.57 o 
  11   5  10       79.57      123.98    578.27 o 
  13   5  10        1.82      110.61    332.66 o 
 -30   6  10     1504.70     2159.16    499.64 o 
 -28   6  10      357.22      798.71    645.67 o 
 -26   6  10     4455.08     4213.55    323.95 o 
 -24   6  10     3654.64     5958.94    365.02 o 
 -22   6  10     5119.76     6014.42    377.97 o 
 -20   6  10    81740.97    80245.91    766.17 o 
 -18   6  10   138890.17   128942.34    407.65 o 
 -16   6  10    21858.63    21756.80    348.55 o 
 -14   6  10        7.27      495.99    330.58 o 
 -12   6  10     3499.51     3047.47    436.92 o 
 -10   6  10    13619.29    12176.53    284.22 o 
  -8   6  10    27189.38    25893.55    192.72 o 
  -6   6  10     5002.97     5735.84    319.24 o 
  -4   6  10    23578.76    24587.27    382.73 o 
  -2   6  10    35451.33    34421.47    402.83 o 
   0   6  10    17882.11    16632.98    710.48 o 
   2   6  10     3138.36     3610.89    272.23 o 
   4   6  10     3160.00     2922.22     93.47 o 
   6   6  10     4626.10     4713.07    598.53 o 
   8   6  10    29843.17    28175.73    409.95 o 
  10   6  10    13568.81    12542.78    727.84 o 
  12   6  10      114.87      424.86    130.15 o 
  14   6  10      172.80      250.15     23.99 o 
 -29   7  10     4596.72     6064.35    342.11 o 
 -27   7  10     6099.21     6492.46    737.42 o 
 -25   7  10     5070.08     4392.50    117.74 o 
 -23   7  10       28.45      111.36    161.09 o 
 -21   7  10      462.35      959.81    250.33 o 
 -19   7  10    14427.04    14058.69    481.41 o 
 -17   7  10    41727.63    37954.74    544.17 o 
 -15   7  10    10372.44     9649.96    215.85 o 
 -13   7  10     6810.11     9304.60    387.45 o 
 -11   7  10    36584.43    37966.11    379.46 o 
  -9   7  10    61412.53    54832.46    939.20 o 
  -7   7  10     2174.14     1881.17     44.64 o 
  -5   7  10     2768.39     2662.65    220.90 o 
  -3   7  10      377.85      613.51    140.37 o 
  -1   7  10    24650.07    23591.34   1064.59 o 
   1   7  10    21159.25    20288.98    493.91 o 
   3   7  10     2081.44     2424.49    221.21 o 
   5   7  10     3868.19     4719.90    309.07 o 
   7   7  10     2423.12     2935.11    592.16 o 
   9   7  10     2439.46     2508.64    547.48 o 
  11   7  10      222.71      255.06    190.67 o 
  13   7  10      705.31     1431.59    464.70 o 
 -30   8  10       14.13       39.50    611.02 o 
 -28   8  10      824.69      789.52    496.35 o 
 -26   8  10      713.67      878.93    296.90 o 
 -24   8  10       52.11       19.29    103.12 o 
 -22   8  10       24.04       48.64    180.67 o 
 -20   8  10    10542.33     8692.38    722.17 o 
 -18   8  10    14968.63    14460.14    762.70 o 
 -16   8  10     3663.03     3377.00    162.25 o 
 -14   8  10    11790.99    11470.76    495.08 o 
 -12   8  10      642.11     1182.77    401.74 o 
 -10   8  10    11537.57     9105.00    362.46 o 
  -8   8  10     2828.66     4817.24    393.36 o 
  -6   8  10      357.14      195.17     34.87 o 
  -4   8  10     1252.93     1670.63    294.21 o 
  -2   8  10     2267.44     2293.42    187.27 o 
   0   8  10     4773.81     4883.71    203.28 o 
   2   8  10      890.72     1053.70    691.17 o 
   4   8  10      852.86     1671.83    896.60 o 
   6   8  10     2100.85     2249.87    146.82 o 
   8   8  10     1830.31     1817.33    266.90 o 
  10   8  10      221.62      361.45    210.67 o 
  12   8  10      271.06      333.28    123.85 o 
 -29   9  10       12.60      125.73    101.66 o 
 -27   9  10      154.24      223.38    124.98 o 
 -25   9  10      373.33      273.32    236.68 o 
 -23   9  10      324.63      522.51    450.67 o 
 -21   9  10      726.74      624.45     69.49 o 
 -19   9  10       10.30      163.26     87.89 o 
 -17   9  10      581.10     1107.65    393.37 o 
 -15   9  10     6103.76     5098.77    178.79 o 
 -13   9  10     6677.93     7700.22    235.90 o 
 -11   9  10      859.10      876.45    397.71 o 
  -9   9  10      256.26      402.83     33.60 o 
  -7   9  10     1359.26     1570.84    331.46 o 
  -5   9  10      603.76     1059.11    196.62 o 
  -3   9  10     9349.87     9860.13    603.07 o 
  -1   9  10    11733.61    11846.07    226.41 o 
   1   9  10     5943.96     5811.34    284.82 o 
   3   9  10     2051.19     1834.85    126.33 o 
   5   9  10     2426.72     2249.64    505.55 o 
   7   9  10     3745.14     3680.54    535.18 o 
   9   9  10     3169.36     2913.36    225.05 o 
  11   9  10        1.28       54.73    249.17 o 
  13   9  10     1260.02     1203.68     85.99 o 
 -28  10  10      164.82      178.42    462.16 o 
 -26  10  10     1482.58     1398.36    148.94 o 
 -24  10  10        3.21       36.36     86.61 o 
 -22  10  10     2918.78     2799.10    167.95 o 
 -20  10  10      120.33      959.92    451.01 o 
 -18  10  10    18821.37    18114.36    313.27 o 
 -16  10  10     9296.86     8814.97     54.11 o 
 -14  10  10     5879.10     5951.68    177.34 o 
 -12  10  10     3222.28     2858.42    145.29 o 
 -10  10  10     1039.81     1468.99    283.00 o 
  -8  10  10     1921.83     2386.01    468.54 o 
  -6  10  10     2673.97     3770.08    399.32 o 
  -4  10  10       83.32       83.39    154.85 o 
  -2  10  10     9147.87     9890.23    448.07 o 
   0  10  10     4856.15     5418.27    729.95 o 
   2  10  10     1508.93     1475.77    311.09 o 
   4  10  10      114.10      170.38    440.75 o 
   6  10  10       68.19      207.01    119.40 o 
   8  10  10     6737.16     6638.10     78.34 o 
  10  10  10     3677.46     3818.41    677.36 o 
  12  10  10     1420.07     1471.36    469.03 o 
 -29  11  10      730.61      879.89    370.02 o 
 -27  11  10     4533.71     5867.43    198.17 o 
 -25  11  10    11591.66    13209.66    493.62 o 
 -23  11  10     4029.62     3714.47    332.74 o 
 -21  11  10     2175.27     1824.73    210.94 o 
 -19  11  10    15903.79    14323.86    189.88 o 
 -17  11  10     8159.88     8050.81    318.38 o 
 -15  11  10    34381.11    32752.48    579.12 o 
 -13  11  10    39782.80    36327.53    877.66 o 
 -11  11  10    28152.90    27505.57    452.19 o 
  -9  11  10     3242.50     3458.04    906.63 o 
  -7  11  10     5596.77     5681.17    236.60 o 
  -5  11  10     8556.19     8602.14    364.57 o 
  -3  11  10     6369.05     6244.28    156.24 o 
  -1  11  10     2758.68     2991.69    251.32 o 
   1  11  10    30640.74    30079.17    441.93 o 
   3  11  10    25142.19    23881.22    768.22 o 
   5  11  10    14595.27    13543.90    916.75 o 
   7  11  10     1258.88     1250.62    246.36 o 
   9  11  10     4101.67     4607.81    739.47 o 
  11  11  10     1067.52     1031.09    592.69 o 
 -28  12  10      161.76      661.24    448.42 o 
 -26  12  10      216.04      263.73     29.21 o 
 -24  12  10     9196.66     8265.79    383.38 o 
 -22  12  10    33270.64    32403.55    790.30 o 
 -20  12  10     4423.78     6484.11    669.51 o 
 -18  12  10     1049.63      899.85     64.94 o 
 -16  12  10      388.96      505.35     23.95 o 
 -14  12  10     1593.24     2201.50    243.56 o 
 -12  12  10     2051.30     2893.68    466.72 o 
 -10  12  10       48.53       62.59     62.74 o 
  -8  12  10     8323.41     8422.58    189.04 o 
  -6  12  10    64737.09    60455.04    684.90 o 
  -4  12  10    69135.53    67951.33   1438.63 o 
  -2  12  10    25531.21    24918.44    485.66 o 
   0  12  10     2864.15     3085.54    355.28 o 
   2  12  10     5270.60     5179.36    301.07 o 
   4  12  10        5.42       15.34    611.02 o 
   6  12  10     2874.15     2681.76    515.77 o 
   8  12  10     5710.76     5479.26    182.26 o 
  10  12  10     9924.17    10144.31    439.06 o 
  12  12  10    13830.42    14420.58    429.51 o 
 -27  13  10     2802.52     3117.79    456.75 o 
 -25  13  10     4814.09     5112.80    282.34 o 
 -23  13  10     4034.66     3561.76    393.54 o 
 -21  13  10     5475.37     4673.57    262.04 o 
 -19  13  10      728.58      574.29     66.28 o 
 -17  13  10     1289.44     2651.61    193.76 o 
 -15  13  10     9074.91     9851.92    347.04 o 
 -13  13  10    38269.63    35296.79    802.12 o 
 -11  13  10    13899.17    13159.04    265.46 o 
  -9  13  10     2515.54     3113.72    341.44 o 
  -7  13  10     1105.85     1217.64    225.53 o 
  -5  13  10     1829.69     1829.34    236.60 o 
  -3  13  10        3.50       49.81    528.90 o 
  -1  13  10      934.69     1242.46    460.23 o 
   1  13  10     1477.12     1798.49    657.76 o 
   3  13  10    22113.49    21207.24    179.32 o 
   5  13  10     6114.83     6004.79    641.72 o 
   7  13  10      538.30      445.60     65.32 o 
   9  13  10     2883.94     3343.22    489.12 o 
  11  13  10       42.46       32.60     97.06 o 
 -28  14  10      455.94      837.08    458.50 o 
 -26  14  10     1028.71      852.94    293.20 o 
 -24  14  10     1009.23      921.43    131.32 o 
 -22  14  10      670.68     1047.42    223.73 o 
 -20  14  10     2422.53     3262.97    344.95 o 
 -18  14  10      178.03      386.82    322.83 o 
 -16  14  10      210.13      520.24    284.78 o 
 -14  14  10     2015.20     2148.23    425.83 o 
 -12  14  10      177.82      185.66     52.94 o 
 -10  14  10       93.45      879.58    309.90 o 
  -8  14  10     9826.77     9319.05    517.81 o 
  -6  14  10    11349.43    12590.20    712.80 o 
  -4  14  10    13342.84    12146.16    264.00 o 
  -2  14  10     7326.23     9802.33   1073.20 o 
   0  14  10    11278.05    11557.93    538.52 o 
   2  14  10      402.64      586.90    408.16 o 
   4  14  10        5.19       32.60    722.21 o 
   6  14  10      572.19      485.10     28.97 o 
   8  14  10      656.71     1000.58    199.64 o 
  10  14  10     1980.68     2159.10    429.50 o 
 -27  15  10       45.38      122.26    320.60 o 
 -25  15  10      826.81      639.08    167.86 o 
 -23  15  10     2889.54     3192.80    221.68 o 
 -21  15  10       51.21      108.85    127.61 o 
 -19  15  10     2448.49     2123.73    344.26 o 
 -17  15  10    28529.75    26522.99    194.67 o 
 -15  15  10     2914.06     2580.83    101.46 o 
 -13  15  10     6416.76     7202.13     73.22 o 
 -11  15  10     3056.15     2877.05    210.10 o 
  -9  15  10        6.47      158.39    176.56 o 
  -7  15  10     4437.08     3915.23     86.50 o 
  -5  15  10     1561.00     1375.69   1109.42 o 
  -3  15  10      527.74      702.33    181.13 o 
  -1  15  10     7610.16     7361.60    658.86 o 
   1  15  10      760.06      874.32     78.17 o 
   3  15  10        0.42       62.58    211.25 o 
   5  15  10     6034.16     6065.28     37.33 o 
   7  15  10      110.57      126.79    243.94 o 
   9  15  10        3.44       29.14    195.87 o 
  11  15  10      158.11      124.07     11.32 o 
 -26  16  10     1460.45     1202.24     14.26 o 
 -24  16  10      115.98      230.27     61.58 o 
 -22  16  10     5143.05     4905.36    273.11 o 
 -20  16  10     3626.90     3171.69    343.31 o 
 -18  16  10     6516.48     6443.78    429.28 o 
 -16  16  10      378.51      382.47     35.26 o 
 -14  16  10     3912.19     3919.79    305.29 o 
 -12  16  10     1888.48     2050.49    318.48 o 
 -10  16  10     1766.31     1683.83    391.39 o 
  -8  16  10       78.11      715.47    248.01 o 
  -6  16  10    20370.94    20180.52    475.01 o 
  -4  16  10    16172.85    15445.00    190.19 o 
  -2  16  10     6521.45     6441.91    747.16 o 
   0  16  10     1839.52     1842.10    119.09 o 
   2  16  10     2148.81     2120.59    679.24 o 
   4  16  10        0.17      100.38    200.50 o 
   6  16  10     1159.67     1107.65     85.85 o 
   8  16  10      212.07      399.13    231.38 o 
  10  16  10     3249.82     2911.60     79.47 o 
 -25  17  10     5159.76     5035.61   1004.14 o 
 -23  17  10     7576.70     8698.77    908.14 o 
 -21  17  10     5173.57     5319.44    373.31 o 
 -19  17  10      364.05      435.34     76.67 o 
 -17  17  10      352.98      479.09    210.80 o 
 -15  17  10    13979.92    13482.89     50.91 o 
 -13  17  10    13411.95    13119.84    580.81 o 
 -11  17  10     7786.90     7976.97    231.52 o 
  -9  17  10     4979.56     4972.05    228.29 o 
  -7  17  10      194.69      452.02    148.07 o 
  -5  17  10      186.54      123.62    534.33 o 
  -3  17  10       15.99       27.17    801.50 o 
  -1  17  10     3229.13     3506.23    164.38 o 
   1  17  10    19504.11    18750.63    427.92 o 
   3  17  10    11687.99    11253.18     62.49 o 
   5  17  10     4944.11     7590.73    875.31 o 
   7  17  10     6265.42     6455.67    369.02 o 
   9  17  10      815.05      903.76    246.54 o 
 -24  18  10      523.10     1342.69    615.23 o 
 -22  18  10     3841.50     4857.38    148.85 o 
 -20  18  10     5711.75     7703.30    925.30 o 
 -18  18  10    26165.41    26893.07    369.42 o 
 -16  18  10       36.55      166.28    291.08 o 
 -14  18  10      333.75      463.15    156.78 o 
 -12  18  10    13385.81    14356.11    328.45 o 
 -10  18  10     4315.12     4199.01    127.56 o 
  -8  18  10     5717.82     6115.44    215.80 o 
  -6  18  10     5584.53     6229.53    701.88 o 
  -4  18  10      906.05     1149.27   1057.35 o 
  -2  18  10    42632.19    39520.86     28.53 o 
   0  18  10    21139.63    20680.12    599.99 o 
   2  18  10      876.69      985.80    147.17 o 
   4  18  10      288.31      499.01    935.09 o 
   6  18  10        8.46       14.49    917.88 o 
   8  18  10     4048.93     3944.01    118.64 o 
 -23  19  10     1096.02     2147.73    592.38 o 
 -21  19  10      694.64      906.45    188.81 o 
 -19  19  10     2063.12     2788.68    558.07 o 
 -17  19  10     4351.47     4369.13    143.44 o 
 -15  19  10     8082.76     9212.21    312.32 o 
 -13  19  10     7659.04     8026.31    452.66 o 
 -11  19  10     7250.07     7086.42    749.87 o 
  -9  19  10     9312.13     9345.49    413.44 o 
  -7  19  10      233.79      866.71    378.11 o 
  -5  19  10     1295.49     1607.99    901.12 o 
  -3  19  10     1414.21     1238.48    511.69 o 
  -1  19  10    17304.76    17517.58    382.64 o 
   1  19  10    17336.00    16426.72     52.08 o 
   3  19  10     4594.29     4484.79    200.15 o 
   5  19  10     8416.81     9379.39    323.77 o 
   7  19  10     8563.41     8569.28    839.99 o 
 -22  20  10      396.09      576.97    156.28 o 
 -20  20  10     1112.28     1394.01    257.01 o 
 -18  20  10     3603.85     4455.08    439.59 o 
 -16  20  10      990.94      871.92    166.27 o 
 -14  20  10      606.47     1092.43    538.86 o 
 -12  20  10       71.10       74.22    102.73 o 
 -10  20  10     4724.40     4171.29    228.20 o 
  -8  20  10     1090.89     1309.45    446.84 o 
  -6  20  10     2787.60     2168.13    123.62 o 
  -4  20  10     1421.57     1376.59    400.75 o 
  -2  20  10     6805.01     6153.00     38.49 o 
   0  20  10     2549.92     2997.26   1116.22 o 
   2  20  10     1390.69     1406.48    749.43 o 
   4  20  10       44.41       57.06    870.78 o 
   6  20  10     1462.07     1389.72    975.84 o 
 -21  21  10     2795.38     3152.07    556.96 o 
 -19  21  10       69.64      144.32     90.85 o 
 -17  21  10     1187.62     1160.68    127.13 o 
 -15  21  10      352.37      302.49    400.20 o 
 -13  21  10     1739.32     2062.23     90.90 o 
 -11  21  10      567.34      592.33    348.64 o 
  -9  21  10      479.40      586.86     29.33 o 
  -7  21  10     2457.56     2210.70    110.94 o 
  -5  21  10      271.08      177.51   1016.59 o 
  -3  21  10      284.64      247.24   1074.56 o 
  -1  21  10      560.33      758.48    523.01 o 
   1  21  10     1711.97     1462.63    285.28 o 
   3  21  10     2424.73     2798.47   1126.63 o 
   5  21  10      556.73      941.43    551.54 o 
 -20  22  10     1041.48     1570.27    529.74 o 
 -18  22  10     6006.43     6233.96    297.23 o 
 -16  22  10     9786.17     9228.17    674.33 o 
 -14  22  10     8039.01     7877.89    185.36 o 
 -12  22  10      492.47      480.00    296.52 o 
 -10  22  10     1801.72     1969.60    260.15 o 
  -8  22  10      573.72      869.88    806.94 o 
  -6  22  10      205.89      363.17    957.73 o 
  -4  22  10      452.80      251.77   1063.24 o 
  -2  22  10     5191.56     5454.29    124.53 o 
   0  22  10     1530.85     1883.76    226.41 o 
   2  22  10      244.51      127.70   1022.03 o 
   4  22  10      503.79      763.92    975.84 o 
 -19  23  10      312.00      365.71    514.76 o 
 -17  23  10      457.08      778.51    261.93 o 
 -15  23  10       58.23       94.05    584.01 o 
 -13  23  10      332.86      641.94    136.66 o 
 -11  23  10     5394.74     5495.50    239.51 o 
  -9  23  10    18347.23    18188.56    719.77 o 
  -7  23  10     1269.48     2009.64   1046.03 o 
  -5  23  10     3250.80     2768.58    867.16 o 
  -3  23  10      938.35     1401.04    372.22 o 
  -1  23  10     5366.22     5058.52      2.26 o 
   1  23  10     5771.11     7769.59    679.24 o 
   3  23  10     2203.64     2687.52    722.26 o 
 -18  24  10     2615.20     3023.85    546.28 o 
 -16  24  10     5608.08     5694.77    130.63 o 
 -14  24  10     2844.94     3143.76    344.13 o 
 -12  24  10       46.24       46.83    151.11 o 
 -10  24  10      970.18     1259.17    343.00 o 
  -8  24  10     3077.31     3471.82    948.67 o 
  -6  24  10     5798.93     6161.15    448.30 o 
  -4  24  10     5541.37     6559.64    636.22 o 
  -2  24  10     1729.79     2231.53    947.31 o 
   0  24  10     2256.19     2432.13    606.79 o 
   2  24  10      140.08      366.34    157.13 o 
 -17  25  10      996.63     1007.80    108.01 o 
 -15  25  10     1607.74     2081.64    275.45 o 
 -13  25  10     5137.17     5278.04     78.90 o 
 -11  25  10     5268.17     5730.27    271.73 o 
  -9  25  10     1945.91     2689.79    279.85 o 
  -7  25  10      177.33      343.70    209.66 o 
  -5  25  10      186.25      434.26   1033.80 o 
  -3  25  10       98.61       48.00   1103.99 o 
  -1  25  10       13.15      312.90    261.73 o 
 -14  26  10      107.13      172.03    154.79 o 
 -12  26  10     1469.48     1611.59    321.70 o 
 -10  26  10      389.31      281.80     92.38 o 
  -8  26  10      922.02     1019.76    487.69 o 
  -6  26  10     3112.33     3430.61    396.22 o 
  -4  26  10     4734.71     5337.01   1041.50 o 
  -2  26  10     1550.65     2134.62    518.49 o 
  -9  27  10        7.53      134.49    302.04 o 
  -7  27  10      213.40      195.62    226.41 o 
 -31   1  11     4384.67     4170.08    240.90 o 
 -29   1  11     4284.19     4360.25    179.32 o 
 -27   1  11     6264.26     6176.88    171.63 o 
 -25   1  11     3537.56     4006.49    556.75 o 
 -23   1  11     5529.43     5099.00    467.19 o 
 -21   1  11    11426.15    10765.36    214.35 o 
 -19   1  11    25493.78    24917.71    524.04 o 
 -17   1  11      533.23     1085.52    308.24 o 
 -15   1  11      348.39     2005.69    268.83 o 
 -13   1  11     5867.57     5312.65     75.65 o 
 -11   1  11     8019.79     7809.38    222.40 o 
  -9   1  11      240.27      581.26    253.74 o 
  -7   1  11     1225.34     1153.16    153.97 o 
  -5   1  11      340.70     2477.96    363.58 o 
  -3   1  11    36129.08    33979.28    435.44 o 
  -1   1  11     9959.75    10636.90    660.53 o 
   1   1  11     2500.18     2785.20     90.11 o 
   3   1  11      460.99      918.49    218.35 o 
   5   1  11      327.61      268.07    329.38 o 
   7   1  11      109.92      108.82    293.69 o 
   9   1  11      221.92      238.25    393.61 o 
  11   1  11      490.33      486.34    529.74 o 
  13   1  11      618.44     1262.47    444.61 o 
 -30   2  11      312.88      505.14    516.45 o 
 -28   2  11     8759.54     8349.07    423.62 o 
 -26   2  11     9976.87     9595.09    293.20 o 
 -24   2  11     3870.74     3540.31    268.53 o 
 -22   2  11    10437.41    11566.09    453.76 o 
 -20   2  11    13805.41    13326.21    410.60 o 
 -18   2  11     2087.21     2193.17    339.80 o 
 -16   2  11     2272.58     3732.38    343.54 o 
 -14   2  11      219.22     1538.33    267.19 o 
 -12   2  11    26997.00    25578.41    543.68 o 
 -10   2  11    24829.83    25034.17    931.01 o 
  -8   2  11    19689.76    17312.82     31.83 o 
  -6   2  11    17251.07    16652.92    991.24 o 
  -4   2  11    41517.34    37925.21    425.28 o 
  -2   2  11      641.37     1043.88    293.13 o 
   0   2  11       75.29      175.95    240.09 o 
   2   2  11     6265.91     5906.26     77.43 o 
   4   2  11    12023.21    11316.65   1609.34 o 
   6   2  11    33648.77    33074.09    371.95 o 
   8   2  11    24064.34    23106.46    402.09 o 
  10   2  11      442.77      788.00    643.92 o 
  12   2  11      537.64      550.24    166.08 o 
 -31   3  11     8194.83     7468.01    169.81 o 
 -29   3  11     9186.28     8524.40    320.60 o 
 -27   3  11    13283.90    13172.96    301.05 o 
 -25   3  11     2590.09     2967.73    159.76 o 
 -23   3  11       48.26       78.60    324.17 o 
 -21   3  11     4385.13     5518.76    293.98 o 
 -19   3  11    21825.45    20605.03    332.06 o 
 -17   3  11    26446.48    27133.40    439.47 o 
 -15   3  11    32564.99    30543.79    260.91 o 
 -13   3  11    28775.15    26811.27    502.64 o 
 -11   3  11       60.33      169.50     40.65 o 
  -9   3  11     2613.19     5104.81    598.07 o 
  -7   3  11      239.10      354.77    244.27 o 
  -5   3  11    14595.47    15196.27    499.72 o 
  -3   3  11    49245.24    44328.38    224.48 o 
  -1   3  11    12342.76    12772.70    387.26 o 
   1   3  11    17352.23    17117.31    299.59 o 
   3   3  11    18878.68    17795.84    766.86 o 
   5   3  11     6683.63     6375.89    310.32 o 
   7   3  11     2134.05     2050.86    413.23 o 
   9   3  11      692.85      838.92    304.97 o 
  11   3  11     2353.08     2247.64    136.07 o 
  13   3  11    12890.41    12878.22    569.53 o 
 -30   4  11     1267.46     1082.71    389.43 o 
 -28   4  11        4.44       34.71    205.40 o 
 -26   4  11    16193.47    17008.06    531.09 o 
 -24   4  11    20774.15    20924.15    360.45 o 
 -22   4  11     3279.27     4517.86    292.55 o 
 -20   4  11     8391.52     8556.07    228.73 o 
 -18   4  11     2871.09     2861.60    149.49 o 
 -16   4  11      516.75      846.11    143.97 o 
 -14   4  11     6193.22     6261.35    421.74 o 
 -12   4  11    15061.55    16833.11    521.66 o 
 -10   4  11    10125.87    10963.30   1109.88 o 
  -8   4  11    18830.57    18091.99    291.44 o 
  -6   4  11    40759.91    39608.57    575.85 o 
  -4   4  11    28806.89    27083.22    525.80 o 
  -2   4  11    10841.15    10120.75    239.71 o 
   0   4  11     8092.51     7546.65   1044.67 o 
   2   4  11     1760.78     1962.92    301.02 o 
   4   4  11    15700.47    14741.82    479.62 o 
   6   4  11     2847.48     4131.52    476.37 o 
   8   4  11     6614.91     6226.05    736.30 o 
  10   4  11     1773.66     1611.02    126.43 o 
  12   4  11     1821.86     2075.09    242.66 o 
 -31   5  11      656.71     1295.54    953.20 o 
 -29   5  11      870.71     1062.39    192.22 o 
 -27   5  11     1305.50     1763.79    214.30 o 
 -25   5  11      840.52      962.55    228.55 o 
 -23   5  11    17358.30    16735.62    569.40 o 
 -21   5  11     1074.19     1489.59    291.22 o 
 -19   5  11     4245.02     5785.91    542.84 o 
 -17   5  11     5511.61     6486.07    579.39 o 
 -15   5  11    22938.68    21333.89    294.50 o 
 -13   5  11     3982.29     4568.49    336.86 o 
 -11   5  11       57.92      155.15    322.93 o 
  -9   5  11     4009.42     4016.93    304.50 o 
  -7   5  11      877.92     1145.23    505.60 o 
  -5   5  11     6837.82     6273.14    330.16 o 
  -3   5  11     2262.59     2314.98    255.57 o 
  -1   5  11        2.23      111.82    265.69 o 
   1   5  11     8652.50     8263.02    356.15 o 
   3   5  11    20933.19    19178.04   1171.93 o 
   5   5  11     1107.82     1421.01    270.25 o 
   7   5  11      102.03      368.65    535.40 o 
   9   5  11     1934.23     2495.80    684.14 o 
  11   5  11     6549.58     6560.58    458.47 o 
  13   5  11     8524.66     7928.71    330.84 o 
 -30   6  11        3.74      183.39    696.45 o 
 -28   6  11       96.41       60.63    124.09 o 
 -26   6  11      608.72      612.76    429.70 o 
 -24   6  11     1613.26     1660.61    159.11 o 
 -22   6  11      374.19      996.49    325.79 o 
 -20   6  11      605.79      754.52    179.64 o 
 -18   6  11     4515.85     4191.37    172.96 o 
 -16   6  11      170.84      262.18    209.16 o 
 -14   6  11     2184.52     2294.76    378.37 o 
 -12   6  11     1426.73     1495.58    128.28 o 
 -10   6  11     2534.39     3157.79    433.50 o 
  -8   6  11      193.92      302.85    168.66 o 
  -6   6  11     2116.10     2149.60     79.78 o 
  -4   6  11        1.41      373.52    243.63 o 
  -2   6  11       80.96       53.43    158.66 o 
   0   6  11     4877.68     5005.30   1053.05 o 
   2   6  11     2111.80     2224.07    265.37 o 
   4   6  11     3104.85     3134.49     62.64 o 
   6   6  11      931.33      952.70    431.87 o 
   8   6  11      886.13      865.48    243.14 o 
  10   6  11     1331.72     1437.57    249.43 o 
  12   6  11      356.50      340.53     34.15 o 
 -29   7  11     4871.18     4414.54    204.75 o 
 -27   7  11     2098.37     2385.80    609.03 o 
 -25   7  11        4.22      182.56    502.71 o 
 -23   7  11     6331.29     6397.30    204.86 o 
 -21   7  11     3108.73     2843.22    172.64 o 
 -19   7  11     1583.86     1850.15    282.97 o 
 -17   7  11    30808.32    28729.43    191.91 o 
 -15   7  11    18040.04    17303.23    260.36 o 
 -13   7  11    22424.00    23558.96    512.17 o 
 -11   7  11     1191.93     1154.91    259.31 o 
  -9   7  11     9894.57    10580.12    604.07 o 
  -7   7  11    16348.80    15535.15    338.76 o 
  -5   7  11     4923.10     5030.78    284.95 o 
  -3   7  11     1038.22     1286.37    186.49 o 
  -1   7  11     1316.06     1339.42    321.51 o 
   1   7  11     9341.68     9484.00     80.15 o 
   3   7  11     3100.56     3128.54    129.84 o 
   5   7  11     3243.94     3330.10    551.49 o 
   7   7  11     1703.61     1824.67    275.02 o 
   9   7  11      741.54      725.08     18.10 o 
  11   7  11       16.25       12.68     40.04 o 
 -30   8  11      668.45      694.24    367.13 o 
 -28   8  11       72.41      611.20    277.15 o 
 -26   8  11    11252.59    12535.08    460.59 o 
 -24   8  11    16456.89    16664.74    303.46 o 
 -22   8  11     5972.56     8231.76    623.47 o 
 -20   8  11    11149.56    11628.99    308.47 o 
 -18   8  11    21086.75    21059.58    425.01 o 
 -16   8  11     1000.68     1463.01    192.56 o 
 -14   8  11     5820.45     5459.75    121.24 o 
 -12   8  11      563.45      650.59    227.26 o 
 -10   8  11    10560.45    10796.82    278.53 o 
  -8   8  11    25119.43    24531.37    425.43 o 
  -6   8  11    21443.18    19861.27    664.65 o 
  -4   8  11     4021.42     4308.85    135.41 o 
  -2   8  11     3553.08     3786.23    283.78 o 
   0   8  11       99.84       82.41    347.85 o 
   2   8  11     4003.93     4275.16    364.53 o 
   4   8  11    19772.07    19144.46    544.45 o 
   6   8  11     2796.87     3236.28    578.79 o 
   8   8  11     1158.08     1471.69   1070.03 o 
  10   8  11     8921.48     8643.57    211.47 o 
  12   8  11     1413.25     1438.90    127.86 o 
 -29   9  11     4688.15     4343.99     47.09 o 
 -27   9  11     1307.43     1265.77     73.13 o 
 -25   9  11      700.45      784.46    290.02 o 
 -23   9  11      735.47      760.53     45.74 o 
 -21   9  11     3530.63     3522.16    169.26 o 
 -19   9  11    23597.96    20279.66    422.74 o 
 -17   9  11    61990.62    56900.75   1635.04 o 
 -15   9  11    36658.99    35986.15    277.06 o 
 -13   9  11    27055.29    26193.02    387.39 o 
 -11   9  11    21269.39    20356.53    348.52 o 
  -9   9  11     1408.75     1185.44     61.36 o 
  -7   9  11     1922.63     1933.70    424.88 o 
  -5   9  11      893.57     1433.75    226.68 o 
  -3   9  11     5579.13     5857.25    450.13 o 
  -1   9  11    18059.78    16374.60   1041.05 o 
   1   9  11    16810.59    17283.18    541.92 o 
   3   9  11     2990.88     3246.60    240.74 o 
   5   9  11    11450.37    12141.38    380.99 o 
   7   9  11       90.83      654.12    572.40 o 
   9   9  11     1199.12     1321.70    111.27 o 
  11   9  11     2117.23     2157.69    207.43 o 
 -28  10  11     2151.68     2428.31    713.69 o 
 -26  10  11     3005.07     4052.68    461.80 o 
 -24  10  11     7953.85     7281.04    446.88 o 
 -22  10  11     7662.46     8054.70    347.88 o 
 -20  10  11    10072.94    11009.61    626.08 o 
 -18  10  11      565.91      691.14    379.80 o 
 -16  10  11     2733.37     3268.46    378.21 o 
 -14  10  11     2634.91     2427.58    142.92 o 
 -12  10  11     6200.85     5376.33    306.69 o 
 -10  10  11    33725.48    33033.46    531.94 o 
  -8  10  11    52456.97    49981.88    540.82 o 
  -6  10  11    14962.12    15429.52    256.46 o 
  -4  10  11    14604.91    15211.30    372.32 o 
  -2  10  11      267.87      784.27    481.17 o 
   0  10  11        4.83       53.47    525.04 o 
   2  10  11      935.91     1029.79    499.92 o 
   4  10  11    17122.81    17278.49    413.72 o 
   6  10  11    12276.83    11074.71    137.43 o 
   8  10  11     4777.40     4829.46    260.10 o 
  10  10  11     1021.88     1194.35    232.53 o 
 -29  11  11     2152.00     2067.40    263.54 o 
 -27  11  11      200.70      515.03    461.83 o 
 -25  11  11     1452.43     1305.70    149.59 o 
 -23  11  11      680.99      818.75    142.64 o 
 -21  11  11     1291.27     1336.40    417.09 o 
 -19  11  11     3724.99     3824.44    288.99 o 
 -17  11  11       28.58       24.45    289.33 o 
 -15  11  11      523.59      697.14    312.62 o 
 -13  11  11     2612.32     2949.75    228.70 o 
 -11  11  11      304.34      244.46     28.90 o 
  -9  11  11     1489.66     1927.04    559.91 o 
  -7  11  11     3586.13     3595.73    227.94 o 
  -5  11  11      670.00      957.64    260.36 o 
  -3  11  11     9437.65     9341.40    214.69 o 
  -1  11  11    21510.18    19739.13    415.01 o 
   1  11  11      107.36      130.41    551.63 o 
   3  11  11      238.01      147.62      4.53 o 
   5  11  11     1989.06     1983.38     23.97 o 
   7  11  11       10.45       28.08    273.01 o 
   9  11  11      179.06      148.53    136.31 o 
  11  11  11      129.34      152.96    279.56 o 
 -28  12  11     1453.17     1775.99    373.62 o 
 -26  12  11      109.38      223.29    338.77 o 
 -24  12  11      150.31      178.15    213.81 o 
 -22  12  11      231.99      136.75    393.20 o 
 -20  12  11      289.40      267.31    218.68 o 
 -18  12  11     1125.87     1237.96    208.57 o 
 -16  12  11       84.27      162.34     32.18 o 
 -14  12  11        0.05       33.55    155.56 o 
 -12  12  11     7192.79     6670.54    303.53 o 
 -10  12  11     5528.67     5175.59    211.95 o 
  -8  12  11     3053.80     3280.07    334.27 o 
  -6  12  11     1461.76     1302.87    161.34 o 
  -4  12  11     1579.62     1541.42    470.94 o 
  -2  12  11      351.91      459.17    139.47 o 
   0  12  11      110.63      430.57    188.63 o 
   2  12  11        1.66       18.97    473.39 o 
   4  12  11        0.25      189.06    499.84 o 
   6  12  11     1416.24     1244.83     72.58 o 
   8  12  11      255.02      209.21     11.32 o 
  10  12  11      376.94      511.32    748.13 o 
 -27  13  11     1490.73     1905.10    542.44 o 
 -25  13  11       22.09       44.92     75.75 o 
 -23  13  11      529.37      808.67    277.93 o 
 -21  13  11       40.86      192.63    123.30 o 
 -19  13  11      323.26      818.51    533.23 o 
 -17  13  11     2820.06     2932.96    428.56 o 
 -15  13  11     7585.45     7820.89    251.92 o 
 -13  13  11    18882.72    17436.29    172.15 o 
 -11  13  11     6287.07     8141.85    463.96 o 
  -9  13  11       27.03      115.08    358.85 o 
  -7  13  11      317.01      371.83    237.26 o 
  -5  13  11     2600.49     2483.30    403.02 o 
  -3  13  11     4987.34     5409.46    883.01 o 
  -1  13  11     6838.30     9683.24    974.48 o 
   1  13  11      146.53       92.38    352.98 o 
   3  13  11     1429.87     1655.24    299.28 o 
   5  13  11     1568.71     1603.02    157.58 o 
   7  13  11      778.55      580.65    367.45 o 
   9  13  11     1104.97     1041.27     44.74 o 
 -28  14  11     1125.28     1188.72    188.81 o 
 -26  14  11     2815.65     2668.67    177.17 o 
 -24  14  11     5139.54     5374.31    650.17 o 
 -22  14  11    12785.93    12984.10    139.32 o 
 -20  14  11     8045.10     9165.01    499.81 o 
 -18  14  11       40.93      101.01    124.44 o 
 -16  14  11     6056.77     6640.54    236.13 o 
 -14  14  11     7876.18     7262.09   1352.14 o 
 -12  14  11    13871.25    14812.92    527.49 o 
 -10  14  11    36027.36    34587.08    939.83 o 
  -8  14  11     5918.82     5859.67    615.57 o 
  -6  14  11    16323.16    16970.56    560.60 o 
  -4  14  11     6499.36     6268.93    778.86 o 
  -2  14  11      769.52      834.56     99.62 o 
   0  14  11     1557.06     1511.53     71.09 o 
   2  14  11      838.16      970.93    340.68 o 
   4  14  11      202.41      800.74    646.26 o 
   6  14  11     6082.36     6273.45    432.12 o 
   8  14  11     8935.82     8305.66    229.80 o 
  10  14  11     1129.75     1479.22    365.74 o 
 -27  15  11     5032.27     5525.14    463.24 o 
 -25  15  11     5868.01     5438.38    473.39 o 
 -23  15  11      149.45      214.71    217.09 o 
 -21  15  11     1775.15     2149.99    316.61 o 
 -19  15  11     5632.33     7937.01    366.87 o 
 -17  15  11    11197.95    10822.87    779.71 o 
 -15  15  11     2966.49     3497.55    451.26 o 
 -13  15  11     5421.42     5571.25    268.27 o 
 -11  15  11      503.35      778.73    341.05 o 
  -9  15  11     9533.39     9646.61    245.07 o 
  -7  15  11      220.29      281.21    159.21 o 
  -5  15  11     6992.38     6525.68     28.53 o 
  -3  15  11    15045.46    15298.28    704.14 o 
  -1  15  11    40835.08    42096.99   1018.86 o 
   1  15  11    12848.82    14356.85    427.02 o 
   3  15  11     9269.08     8254.57     90.57 o 
   5  15  11       22.58      154.17    593.86 o 
   7  15  11       77.68      138.69    169.88 o 
   9  15  11     1512.31     1785.26    201.68 o 
 -26  16  11     4150.72     4236.76    571.09 o 
 -24  16  11    10024.76    11366.39    623.93 o 
 -22  16  11    10593.68    11089.14    463.18 o 
 -20  16  11     2528.83     2508.89    149.47 o 
 -18  16  11     3365.77     4556.91    657.64 o 
 -16  16  11     5749.90     5656.52    123.85 o 
 -14  16  11      390.21      539.84    133.40 o 
 -12  16  11        9.74      271.69    200.15 o 
 -10  16  11     9542.96     9983.83    205.65 o 
  -8  16  11    13402.93    15143.51    505.03 o 
  -6  16  11    13816.43    14056.18    165.28 o 
  -4  16  11     6305.80     5864.10     47.55 o 
  -2  16  11     2252.50     2103.38    232.30 o 
   0  16  11     1154.35      888.45    174.34 o 
   2  16  11     7415.04     7159.18    803.77 o 
   4  16  11     2734.49     3384.42    784.29 o 
   6  16  11       78.41      163.38    305.73 o 
   8  16  11     5812.74     5800.69    282.40 o 
 -25  17  11      194.02      219.21    675.06 o 
 -23  17  11     5320.31     4907.47    336.00 o 
 -21  17  11      122.53      265.51    332.60 o 
 -19  17  11     3042.18     3210.00    284.53 o 
 -17  17  11     6127.50     5945.02    156.32 o 
 -15  17  11    12056.95    11930.36    282.94 o 
 -13  17  11    13274.97    12017.50    261.72 o 
 -11  17  11    12237.09    12876.32    421.76 o 
  -9  17  11      571.58     1233.69    610.80 o 
  -7  17  11    17391.71    16473.82     73.81 o 
  -5  17  11     1511.58     1367.54   1045.12 o 
  -3  17  11      500.43      634.86    911.54 o 
  -1  17  11     1080.99     2303.98   1110.78 o 
   1  17  11     7626.53     7633.74      9.06 o 
   3  17  11     1316.25     1439.08   1103.99 o 
   5  17  11       99.63       97.81    151.70 o 
   7  17  11      241.35      255.39    510.34 o 
 -24  18  11      927.77     1004.13    587.29 o 
 -22  18  11       11.06       76.53    198.65 o 
 -20  18  11      327.50      255.46     47.83 o 
 -18  18  11      273.98      317.17    328.61 o 
 -16  18  11     4785.47     4415.11    329.66 o 
 -14  18  11     1963.36     1793.07    160.29 o 
 -12  18  11     1004.33      903.41     58.27 o 
 -10  18  11     2875.69     3041.66    318.45 o 
  -8  18  11      905.46     1119.39    644.37 o 
  -6  18  11      564.61      581.43    116.83 o 
  -4  18  11     3270.99     3062.46    925.12 o 
  -2  18  11       19.36        2.72    302.04 o 
   0  18  11     6020.84     8291.70    997.58 o 
   2  18  11     1023.81      847.69    736.75 o 
   4  18  11        0.41        0.00    458.71 o 
   6  18  11     1028.43     1018.41    383.54 o 
 -23  19  11      899.07      910.03    395.14 o 
 -21  19  11       64.36      140.78     51.61 o 
 -19  19  11     3016.02     3301.05    219.05 o 
 -17  19  11      957.97     1437.06    254.60 o 
 -15  19  11     1752.35     2028.86     55.35 o 
 -13  19  11     1021.07     1325.43    209.54 o 
 -11  19  11      340.33      325.74    220.59 o 
  -9  19  11      744.26      673.20    176.39 o 
  -7  19  11     1300.72     1665.04    837.73 o 
  -5  19  11     4969.89     5011.43    228.68 o 
  -3  19  11      510.40      808.75    187.02 o 
  -1  19  11      624.41      724.07    911.54 o 
   1  19  11     7053.63     6893.37    781.13 o 
   3  19  11    10779.49    10868.28    740.37 o 
   5  19  11      792.07      910.18    158.49 o 
 -22  20  11    11328.98    11760.05    852.22 o 
 -20  20  11     4431.18     4504.69    296.59 o 
 -18  20  11     5558.02     5917.86    421.86 o 
 -16  20  11      713.54     1088.11    339.75 o 
 -14  20  11     7936.97     7528.09    190.12 o 
 -12  20  11      141.50      298.39    426.98 o 
 -10  20  11       14.90      206.32    268.80 o 
  -8  20  11      344.74      558.79    267.17 o 
  -6  20  11     7247.59     7559.03    507.17 o 
  -4  20  11      189.98      287.54     18.11 o 
  -2  20  11     3132.37     3374.01    604.52 o 
   0  20  11     2397.81     3071.52   1040.14 o 
   2  20  11     6122.92     6666.96    280.75 o 
   4  20  11    11017.25    10651.38    839.99 o 
 -21  21  11       64.60       83.39    464.90 o 
 -19  21  11     1748.39     2166.55    350.77 o 
 -17  21  11     6316.48     6625.28    126.38 o 
 -15  21  11     5232.50     6508.41    172.57 o 
 -13  21  11    12114.61    12507.21    240.94 o 
 -11  21  11     8126.77     7998.75    190.33 o 
  -9  21  11     5926.58     5633.16    155.32 o 
  -7  21  11      181.76      441.96   1009.80 o 
  -5  21  11      620.46     1464.44    494.94 o 
  -1  21  11     5837.12     6099.57    966.78 o 
   1  21  11    12982.79    13089.85    870.78 o 
   3  21  11     8862.24     8816.53     35.32 o 
 -20  22  11     4700.05     4627.25    200.06 o 
 -18  22  11        1.16        7.22     35.20 o 
 -16  22  11       18.32       69.12    221.46 o 
 -14  22  11     2705.71     3005.87    163.51 o 
 -12  22  11     3934.22     3930.25    177.42 o 
 -10  22  11     2352.12     2767.22    270.79 o 
  -8  22  11     9316.78     9586.78    579.62 o 
  -6  22  11     9397.33     9315.54    354.56 o 
  -4  22  11     4703.25     4712.56     88.30 o 
  -2  22  11       33.64      899.77    755.31 o 
   0  22  11       25.88        6.34    883.01 o 
   2  22  11      917.59     1097.20    511.69 o 
 -19  23  11      543.49      576.81    116.15 o 
 -17  23  11      452.23      634.41    212.93 o 
 -15  23  11      291.29      624.42    269.01 o 
 -13  23  11     4428.21     4439.16    436.72 o 
 -11  23  11     4575.37     4729.32    509.18 o 
  -9  23  11      281.48      433.81   1096.74 o 
  -7  23  11      811.21      659.31    163.02 o 
  -5  23  11       21.69      792.45    812.82 o 
  -3  23  11     3355.11     3590.01    900.22 o 
  -1  23  11     2509.89     3182.92    733.58 o 
   1  23  11      153.31      455.54   1091.31 o 
 -18  24  11     1385.53     1440.30    143.36 o 
 -16  24  11       12.77      218.83    229.84 o 
 -14  24  11     1357.52     1592.96    314.79 o 
 -12  24  11     2651.40     2568.11    115.77 o 
 -10  24  11      204.87      227.77    319.24 o 
  -8  24  11       25.47       29.89     98.26 o 
  -6  24  11        0.68        0.91     18.11 o 
  -4  24  11      769.12     1254.33    784.29 o 
  -2  24  11      283.74      249.96    191.09 o 
   0  24  11     3397.22     2929.33    134.49 o 
 -15  25  11      277.33      523.26    306.16 o 
 -13  25  11     1868.91     1953.61     60.97 o 
 -11  25  11      110.27       38.04    281.49 o 
  -9  25  11      350.48      348.68    556.98 o 
  -7  25  11      242.46      230.94   1085.88 o 
  -5  25  11     1298.46     1056.90    180.22 o 
  -3  25  11      916.10      796.52    632.60 o 
 -12  26  11      116.67      193.81    626.47 o 
 -10  26  11     9707.94     9349.50    923.77 o 
  -8  26  11     3059.93     3391.67    298.87 o 
  -6  26  11     4023.22     4389.70    740.37 o 
 -30   0  12     3940.81     6992.09   1073.20 o 
 -28   0  12    18191.06    18914.55    224.15 o 
 -26   0  12    24639.92    21380.19     45.28 o 
 -24   0  12    10610.05    11201.11    742.63 o 
 -22   0  12     6714.62     9104.07   1003.01 o 
 -20   0  12     4454.75     4646.00    163.02 o 
 -18   0  12    10773.46    10448.10    129.76 o 
 -16   0  12    13748.87    12870.47    253.36 o 
 -14   0  12     1901.48     1779.15    756.22 o 
 -12   0  12    16062.20    18843.46    699.62 o 
 -10   0  12    73667.04    68091.48    855.84 o 
  -8   0  12    52309.39    48463.72    116.83 o 
  -6   0  12      704.96     1226.25    562.41 o 
  -4   0  12      335.00     1092.38    470.91 o 
  -2   0  12     6883.89     6918.39    468.74 o 
   0   0  12    63607.35    58888.23    309.28 o 
   2   0  12    19329.22    19450.70    746.26 o 
   4   0  12      258.72      532.07    704.14 o 
   6   0  12     2623.49     2897.63    513.05 o 
   8   0  12     2302.59     2438.92    175.70 o 
  10   0  12     5314.78     4708.03    416.60 o 
 -31   1  12     3170.53     3087.21    332.75 o 
 -29   1  12     1493.38     1792.13    225.28 o 
 -27   1  12      354.56      208.58    119.43 o 
 -25   1  12    10002.83    10257.81    827.31 o 
 -23   1  12     8456.69     8523.83    390.07 o 
 -21   1  12    11212.12    12560.99    632.86 o 
 -19   1  12    17992.65    17089.71    396.39 o 
 -17   1  12    40264.64    40189.86    414.22 o 
 -15   1  12     7936.95     9021.53    338.97 o 
 -13   1  12     9766.02     8244.63    654.48 o 
 -11   1  12     1723.46     2401.49    278.52 o 
  -9   1  12    14079.53    12351.22    366.97 o 
  -7   1  12    17781.05    17873.57    145.97 o 
  -5   1  12    16439.25    16442.82    129.58 o 
  -3   1  12    45157.15    42635.68    666.11 o 
  -1   1  12     5579.31     5447.06    166.28 o 
   1   1  12      352.86      322.82    315.85 o 
   3   1  12     2093.32     2125.27    170.26 o 
   5   1  12       94.64      158.03     56.53 o 
   7   1  12     1864.57     1671.93    365.49 o 
   9   1  12    11185.96    10063.27    214.64 o 
  11   1  12     1380.28     1531.63    359.09 o 
 -30   2  12      833.26     1196.78    611.39 o 
 -28   2  12      749.88     1495.55    382.18 o 
 -26   2  12     6443.42     6543.65    454.64 o 
 -24   2  12      657.98      646.47    109.13 o 
 -22   2  12      358.86      212.00    580.27 o 
 -20   2  12        6.79      128.05    121.63 o 
 -18   2  12     2683.59     2165.45     40.34 o 
 -16   2  12      210.14      215.52    190.84 o 
 -14   2  12     3701.33     3632.84     69.85 o 
 -12   2  12    26275.28    25489.30    587.13 o 
 -10   2  12    28189.25    27167.96    793.28 o 
  -8   2  12    30463.17    27946.98    572.06 o 
  -6   2  12    13646.56    12428.97    573.15 o 
  -4   2  12     4330.80     4024.17    127.57 o 
  -2   2  12      431.90      545.65    382.50 o 
   0   2  12     3291.86     3334.40    167.10 o 
   2   2  12      382.61      400.92    446.03 o 
   4   2  12     5272.41     5255.42    439.55 o 
   6   2  12     3781.36     4046.00    108.81 o 
   8   2  12      904.49     1246.37    415.64 o 
  10   2  12     1498.73     1331.08    211.92 o 
 -31   3  12       50.04       17.21    306.69 o 
 -29   3  12       24.76       67.71    124.83 o 
 -27   3  12     1774.30     2249.54    732.22 o 
 -25   3  12     2899.12     2714.26    248.11 o 
 -23   3  12     9977.67    10416.33    414.65 o 
 -21   3  12     2930.98     2760.74    537.01 o 
 -19   3  12       44.31      612.55    223.98 o 
 -17   3  12     1654.21     1485.44    123.14 o 
 -15   3  12        2.00      134.47    364.49 o 
 -13   3  12     1026.70      897.17    642.96 o 
 -11   3  12     5069.24     4499.32    222.56 o 
  -9   3  12     2112.41     2583.77     35.26 o 
  -7   3  12      811.92      680.48    182.72 o 
  -5   3  12     2129.66     2351.16     26.28 o 
  -3   3  12     2221.84     2150.89    282.70 o 
  -1   3  12     2199.45     2232.31    137.29 o 
   1   3  12     7269.98     6559.43    934.18 o 
   3   3  12        8.79      212.42    451.08 o 
   5   3  12     3130.72     3234.44    317.17 o 
   7   3  12        0.01        0.91    538.14 o 
   9   3  12     2947.82     2981.93    454.70 o 
  11   3  12     1968.30     2234.64    318.61 o 
 -30   4  12      357.41      703.85    215.09 o 
 -28   4  12     7652.96     8110.55    525.42 o 
 -26   4  12     3601.31     3954.50    254.41 o 
 -24   4  12     8706.01     8199.02    351.11 o 
 -22   4  12     3523.57     3382.58    221.59 o 
 -20   4  12     4168.12     3876.14    262.48 o 
 -18   4  12     6724.84     5714.77    213.76 o 
 -16   4  12    11648.45    11469.55     76.44 o 
 -14   4  12     1388.00     1597.71    142.03 o 
 -12   4  12     2446.04     1879.21    330.56 o 
 -10   4  12     9833.92     9333.22    430.20 o 
  -8   4  12     6640.40     7567.59    245.39 o 
  -6   4  12      953.47     1199.56    176.60 o 
  -4   4  12     1297.83     1103.45    476.70 o 
  -2   4  12     1656.23     1859.85    242.49 o 
   0   4  12     9970.46     9655.31    244.17 o 
   2   4  12    14458.95    14731.97    361.36 o 
   4   4  12     2662.55     2387.47    311.09 o 
   6   4  12     5374.92     4692.60    115.33 o 
   8   4  12       79.25      109.15    297.67 o 
  10   4  12      224.60      352.69    107.24 o 
 -31   5  12     4134.64     5394.97    364.53 o 
 -29   5  12     2751.57     3297.16    687.62 o 
 -27   5  12       39.02      174.65    346.86 o 
 -25   5  12     4152.92     4015.01    114.13 o 
 -23   5  12    11807.24    11091.46    337.93 o 
 -21   5  12    11588.32    12225.81    315.51 o 
 -19   5  12    21195.34    20711.98    662.98 o 
 -17   5  12     6281.65     5969.73    244.05 o 
 -15   5  12    10097.57    10303.70    347.12 o 
 -13   5  12     1398.60     1550.90    166.39 o 
 -11   5  12      107.63      529.15    399.60 o 
  -9   5  12     1197.18     1786.84    286.72 o 
  -7   5  12    10471.32    10334.07    821.81 o 
  -5   5  12    10193.28     9335.60    224.52 o 
  -3   5  12    28520.82    28472.44    508.17 o 
  -1   5  12      588.58      745.14    109.29 o 
   1   5  12     3772.84     4101.01    765.11 o 
   3   5  12      138.67       96.00    192.47 o 
   5   5  12        2.01       38.43    526.85 o 
   7   5  12      634.42      620.37    483.70 o 
   9   5  12     2804.14     2785.74    212.05 o 
  11   5  12     2777.51     2769.46    447.13 o 
 -30   6  12     6248.64     5528.10     44.38 o 
 -28   6  12     4213.86     5537.98    591.06 o 
 -26   6  12    11201.10    11212.72    610.12 o 
 -24   6  12     6678.36     7359.87     78.65 o 
 -22   6  12      254.75      227.88    334.51 o 
 -20   6  12     1564.64     2139.46    450.01 o 
 -18   6  12      894.15     1593.13    163.92 o 
 -16   6  12     2280.00     2523.24    220.56 o 
 -14   6  12    37522.80    36998.79    432.74 o 
 -12   6  12    43985.32    39922.96    497.66 o 
 -10   6  12    30826.19    27254.48    164.40 o 
  -8   6  12    34854.32    36664.64    455.48 o 
  -6   6  12    13793.95    13714.84    363.94 o 
  -4   6  12      314.82      475.52     62.41 o 
  -2   6  12     6600.13     6542.49    184.45 o 
   0   6  12     1375.94     2539.89    829.12 o 
   2   6  12     4764.70     4665.45     48.78 o 
   4   6  12    28029.59    26445.83    323.66 o 
   6   6  12    12421.53    11337.91    281.85 o 
   8   6  12     1037.91     1448.41    454.66 o 
  10   6  12     1762.87     1813.03     29.42 o 
 -29   7  12     1416.79     1405.56    569.84 o 
 -27   7  12       51.13       33.86    165.16 o 
 -25   7  12       21.32      103.64     68.43 o 
 -23   7  12     2381.59     2495.34    322.94 o 
 -21   7  12    22676.88    22036.75    346.57 o 
 -19   7  12    43396.20    40668.75    556.61 o 
 -17   7  12    11386.85    11717.94    638.11 o 
 -15   7  12    16017.09    15938.52    424.91 o 
 -13   7  12     9065.27     8586.96    532.48 o 
 -11   7  12      245.61      440.69    267.17 o 
  -9   7  12      911.19     1496.61    592.42 o 
  -7   7  12    12567.53    14017.57    556.26 o 
  -5   7  12    20058.56    19202.20    472.54 o 
  -3   7  12    37547.21    36367.46    630.33 o 
  -1   7  12    12020.39    11103.00    486.11 o 
   1   7  12     5750.00     5273.16    929.65 o 
   3   7  12     1319.20     1295.82     70.02 o 
   5   7  12     5115.47     4865.39    184.07 o 
   7   7  12      833.11      965.03    193.64 o 
   9   7  12      754.33      698.01    230.94 o 
  11   7  12     2173.55     2681.14    381.26 o 
 -30   8  12     1469.87     2371.45   1127.54 o 
 -28   8  12      782.84      826.85     61.69 o 
 -26   8  12     5708.78     5815.69    257.64 o 
 -24   8  12      405.92      957.12    291.73 o 
 -22   8  12     1341.24     1028.45    303.78 o 
 -20   8  12       81.26      101.74    298.34 o 
 -18   8  12     5623.77     5750.70    517.54 o 
 -16   8  12      502.06      677.18    291.77 o 
 -14   8  12     7144.43     6500.02    195.82 o 
 -12   8  12     1286.67     1365.58    214.24 o 
 -10   8  12    18470.42    18555.99    453.79 o 
  -8   8  12      455.05     1143.75    586.84 o 
  -6   8  12       51.64       66.74    483.35 o 
  -4   8  12     2731.20     2668.92    215.09 o 
  -2   8  12      914.15     1496.83    278.60 o 
   0   8  12      598.13      683.77    203.77 o 
   2   8  12     5385.63     4998.21    393.40 o 
   4   8  12      772.54     1209.06    341.35 o 
   6   8  12      913.60      799.39    400.36 o 
   8   8  12     1396.48     1441.68     35.30 o 
  10   8  12      172.70      168.07    283.54 o 
 -29   9  12      410.07      565.28    198.13 o 
 -27   9  12     2460.96     2809.61    220.67 o 
 -25   9  12      312.53      224.87    495.45 o 
 -23   9  12     6337.62     6992.68    412.82 o 
 -21   9  12     1721.15     1513.44    128.33 o 
 -19   9  12     3241.03     3407.33     75.32 o 
 -17   9  12     2294.37     2960.86    448.65 o 
 -15   9  12      134.69      482.06    198.68 o 
 -13   9  12     7237.85     7668.87   1064.81 o 
 -11   9  12      277.89      409.14    252.57 o 
  -9   9  12     3269.94     3472.94    342.42 o 
  -7   9  12     3346.61     2880.71    289.72 o 
  -5   9  12      868.06     1538.70    575.99 o 
  -3   9  12     7133.07     6499.71    158.94 o 
  -1   9  12        0.68      405.87    485.25 o 
   1   9  12      743.48      781.50    198.74 o 
   3   9  12       40.09      120.13     67.92 o 
   5   9  12      145.77       88.75    191.36 o 
   7   9  12        0.12        3.11    121.58 o 
   9   9  12      629.57      620.68     90.11 o 
 -30  10  12     1114.59     1818.88    498.17 o 
 -28  10  12     2642.37     2628.55    139.84 o 
 -26  10  12      747.90      689.00    163.77 o 
 -24  10  12      613.18      689.52    197.49 o 
 -22  10  12      239.29      100.38     48.42 o 
 -20  10  12     1448.34     1425.44    310.22 o 
 -18  10  12      565.68     1172.04    250.65 o 
 -16  10  12     2610.91     2653.30    413.32 o 
 -14  10  12     1495.16     1918.76    371.77 o 
 -12  10  12    12508.06    12336.13    463.80 o 
 -10  10  12     2369.11     3748.55    465.74 o 
  -8  10  12     5284.42     5065.69    268.37 o 
  -6  10  12      107.91       92.38    291.68 o 
  -4  10  12     1415.55     1070.48    348.68 o 
  -2  10  12     7900.89     7607.62    329.14 o 
   0  10  12     1227.45     1260.76    462.77 o 
   2  10  12     1220.59     1174.52     65.65 o 
   4  10  12      504.67      492.67    227.54 o 
   6  10  12     1684.13     2278.07    584.06 o 
   8  10  12     1978.69     1991.72    478.23 o 
  10  10  12      707.71      637.20    647.92 o 
 -29  11  12     2474.56     2383.57    131.77 o 
 -27  11  12      293.08      509.77    190.46 o 
 -25  11  12     2771.56     2994.31    429.19 o 
 -23  11  12     2632.63     3039.18    324.08 o 
 -21  11  12     9283.18    10124.43    359.09 o 
 -19  11  12     1716.11     2298.78    231.55 o 
 -17  11  12     7496.22     7823.23   1097.90 o 
 -15  11  12       39.23       30.22    115.69 o 
 -13  11  12     4186.59     4384.06    208.83 o 
 -11  11  12    11330.27    10729.62    121.36 o 
  -9  11  12     1371.79     2052.27    542.26 o 
  -7  11  12     6781.19     7328.18    313.72 o 
  -5  11  12    25849.48    24943.93    178.87 o 
  -3  11  12    16112.09    15419.18    270.79 o 
  -1  11  12    16331.23    16156.03    462.39 o 
   1  11  12     2770.19     2805.80    177.51 o 
   3  11  12      485.24      385.81    186.54 o 
   5  11  12      228.44      307.47    126.55 o 
   7  11  12       41.64      172.75    403.50 o 
   9  11  12     3032.77     3265.64    286.99 o 
 -28  12  12     9378.77    10764.70    426.58 o 
 -26  12  12     7899.92     7151.29    305.30 o 
 -24  12  12     4630.25     4919.77    419.07 o 
 -22  12  12     8258.68     8932.55    622.86 o 
 -20  12  12     3534.89     3832.53    187.59 o 
 -18  12  12     7804.29     8176.01    378.79 o 
 -16  12  12      136.12      281.67    219.47 o 
 -14  12  12    14188.76    14146.62    453.75 o 
 -12  12  12    16948.48    17649.43    414.11 o 
 -10  12  12    21485.28    20342.23    936.67 o 
  -8  12  12    14437.25    14791.96    457.58 o 
  -6  12  12    14498.57    15778.73    662.48 o 
  -4  12  12    13300.51    13102.98    783.39 o 
  -2  12  12     2821.55     4751.51    839.99 o 
   0  12  12    16236.79    16912.15    318.34 o 
   2  12  12    17132.68    16854.32    461.72 o 
   4  12  12      419.41     1082.33    403.74 o 
   6  12  12    10147.26    11953.86    471.86 o 
   8  12  12     8192.65     8273.07    553.98 o 
 -27  13  12      150.71      144.26    434.46 o 
 -25  13  12     1133.74     1379.12    123.04 o 
 -23  13  12     1587.46     2140.41    190.86 o 
 -21  13  12     5249.26     5074.39    285.40 o 
 -19  13  12     4137.53     4157.08     96.03 o 
 -17  13  12     9312.36    10239.61    200.80 o 
 -15  13  12     1896.67     2451.50    422.52 o 
 -13  13  12    13720.23    12679.42    217.36 o 
 -11  13  12       61.67      113.40    523.71 o 
  -9  13  12    16718.98    16790.28    670.64 o 
  -7  13  12     9363.40    10462.10    602.26 o 
  -5  13  12     6706.86     7241.14    208.30 o 
  -3  13  12     4506.03     5256.41    604.52 o 
  -1  13  12     8926.38     8998.56    612.67 o 
   1  13  12      286.00     1046.03    557.88 o 
   3  13  12      264.15      275.32    376.91 o 
   5  13  12      353.36      682.49    236.29 o 
   7  13  12        3.10       93.34    567.06 o 
 -28  14  12     3098.78     2974.21    264.90 o 
 -26  14  12     3269.08     2942.45    193.70 o 
 -24  14  12     1462.11     1893.16    407.44 o 
 -22  14  12     1275.28     1998.86    252.32 o 
 -20  14  12     4317.55     4443.24    406.13 o 
 -18  14  12      488.12      690.22    238.20 o 
 -16  14  12    16539.88    16048.70    458.83 o 
 -14  14  12        7.66      298.78    335.63 o 
 -12  14  12     3545.51     4097.74    503.60 o 
 -10  14  12     3716.11     3429.69    330.11 o 
  -8  14  12     9566.75     8778.14    119.53 o 
  -6  14  12     7886.30     7902.27    748.52 o 
  -4  14  12       20.81       14.49    870.78 o 
  -2  14  12     3068.85     3801.02    814.18 o 
   0  14  12     2557.41     3121.78    954.10 o 
   2  14  12     2504.55     3048.88   1046.03 o 
   4  14  12     1670.62     2439.83    743.99 o 
   6  14  12     2277.13     2605.69    275.83 o 
   8  14  12      999.81     1028.82    216.90 o 
 -27  15  12       72.71      242.24    156.00 o 
 -25  15  12       23.23       93.21    205.87 o 
 -23  15  12     3770.56     4119.61    183.67 o 
 -21  15  12     1440.70     1237.82     15.53 o 
 -19  15  12     7600.96     7212.47    516.08 o 
 -17  15  12      450.36      586.81    346.91 o 
 -15  15  12    13270.46    11990.89    247.61 o 
 -13  15  12     2847.73     2675.63     98.89 o 
 -11  15  12        4.34      170.50    163.74 o 
  -9  15  12      229.60      345.45    183.43 o 
  -7  15  12       58.79      118.19     98.26 o 
  -5  15  12      633.53      813.28   1085.88 o 
  -3  15  12    13570.50    12144.80    722.26 o 
  -1  15  12     1361.45     1448.14     98.26 o 
   1  15  12      964.26     1025.65    523.01 o 
   3  15  12      134.18      326.94    597.73 o 
   5  15  12     1435.56     1569.04    627.16 o 
   7  15  12       10.57        5.43    197.26 o 
 -26  16  12     4841.30     7060.67    597.39 o 
 -24  16  12     3675.51     4200.31    474.79 o 
 -22  16  12      255.92      241.70    224.86 o 
 -20  16  12     4398.56     4383.51    190.71 o 
 -18  16  12      413.24      306.11     29.41 o 
 -16  16  12     4775.09     4537.46    103.39 o 
 -14  16  12      211.04      212.72    297.17 o 
 -12  16  12      672.64      488.47     63.08 o 
 -10  16  12     6070.49     6161.47    216.95 o 
  -8  16  12     5326.07     7365.67    556.07 o 
  -6  16  12     3491.71     3476.80    153.06 o 
  -4  16  12     4752.84     4670.00   1098.10 o 
  -2  16  12      208.27      214.64    853.58 o 
   0  16  12     7221.00     7536.84    820.97 o 
   2  16  12     5173.81     5176.71    297.51 o 
   4  16  12       30.88      300.68   1079.99 o 
   6  16  12        2.19        2.72    430.18 o 
 -25  17  12      238.19      572.71    524.07 o 
 -23  17  12     2417.43     2236.84    438.35 o 
 -21  17  12    11844.10    13451.36    521.46 o 
 -19  17  12       20.05      147.83    400.44 o 
 -17  17  12     6304.42     7233.23    675.56 o 
 -15  17  12     9621.53     9633.85    581.80 o 
 -13  17  12     5168.97     5149.80    134.95 o 
 -11  17  12      305.04      296.15     28.02 o 
  -9  17  12     2719.98     2697.03    205.13 o 
  -7  17  12    12872.33    11631.29    723.16 o 
  -5  17  12    14121.95    14098.29    288.90 o 
  -3  17  12     3353.01     3802.38     30.79 o 
  -1  17  12    14755.43    16980.53   1129.80 o 
   1  17  12     1463.55     2441.19    941.88 o 
   3  17  12     1676.27     1690.40     52.98 o 
   5  17  12       60.50       28.98    348.68 o 
 -24  18  12     6911.52     7595.74    265.01 o 
 -22  18  12     4964.20     4530.71    512.68 o 
 -20  18  12     5307.46     4838.42    397.25 o 
 -18  18  12      546.15      990.87    195.37 o 
 -16  18  12     3883.49     4111.97    186.30 o 
 -14  18  12     2956.07     3438.54     78.18 o 
 -12  18  12     7386.91     7847.67    321.52 o 
 -10  18  12     1515.25     2438.20    522.38 o 
  -8  18  12     1192.01     1454.48    105.51 o 
  -6  18  12      575.42      644.82    586.41 o 
  -4  18  12      122.64      150.34     87.40 o 
  -2  18  12      226.22      253.13     57.51 o 
   0  18  12     4942.37     6058.81   1084.52 o 
   2  18  12     5477.36     5564.33    741.73 o 
   4  18  12    12279.78    12402.91    348.68 o 
 -23  19  12     6706.27     6428.28    230.08 o 
 -21  19  12    12307.48    13243.73    313.81 o 
 -19  19  12      127.96      626.59    187.82 o 
 -17  19  12     2496.60     2865.70    215.57 o 
 -15  19  12    10130.01     9831.51    590.82 o 
 -13  19  12     2151.52     2402.26    154.58 o 
 -11  19  12     2749.29     2667.70    228.59 o 
  -9  19  12     2255.34     2145.94    285.28 o 
  -7  19  12     2078.43     2124.66     99.62 o 
  -5  19  12    23953.02    23729.00    330.56 o 
  -3  19  12    14864.42    14880.32    262.64 o 
  -1  19  12     6107.37     6702.73    114.57 o 
   1  19  12     3219.01     3407.97    134.49 o 
   3  19  12       29.48        9.06    174.34 o 
 -22  20  12      357.09      365.66     34.21 o 
 -20  20  12     3401.99     3029.03    430.75 o 
 -18  20  12      530.74      405.17    102.09 o 
 -16  20  12     5526.06     4977.62    151.84 o 
 -14  20  12       45.56      316.60    337.67 o 
 -12  20  12    14863.27    14223.35    769.63 o 
 -10  20  12    16490.27    16368.31    158.49 o 
  -8  20  12     3256.86     3738.08    646.64 o 
  -6  20  12        2.36        0.00    250.41 o 
  -4  20  12      770.62      658.86    777.96 o 
  -2  20  12       71.32      234.56   1079.99 o 
   0  20  12     1714.99     2009.64    163.02 o 
   2  20  12     1908.07     2056.74    587.77 o 
 -21  21  12       19.01       11.95    325.03 o 
 -19  21  12      606.82      827.68    240.81 o 
 -17  21  12      321.08      371.78    563.50 o 
 -15  21  12      102.64      327.45    299.56 o 
 -13  21  12     1250.86     1452.65    358.77 o 
 -11  21  12     2179.40     2907.60    977.20 o 
  -9  21  12      894.31      781.58    122.26 o 
  -7  21  12      661.35      457.81    778.86 o 
  -5  21  12      456.36      435.62    412.07 o 
  -3  21  12     1486.53     1229.88    406.19 o 
  -1  21  12       30.55      580.07    470.94 o 
   1  21  12      126.64      121.36    232.30 o 
 -20  22  12     1029.00      868.08     52.74 o 
 -18  22  12      236.73      140.38     88.71 o 
 -16  22  12     3442.57     3265.10    130.07 o 
 -14  22  12     2280.29     2618.67    335.02 o 
 -12  22  12     2583.82     3276.00    671.10 o 
 -10  22  12      700.18     1111.24    662.48 o 
  -8  22  12     6654.19     6645.22    805.12 o 
  -6  22  12       81.71      202.87    597.73 o 
  -4  22  12     3691.62     3637.10    708.67 o 
  -2  22  12     2556.80     2433.49     47.55 o 
   0  22  12      205.89      421.58    510.34 o 
 -19  23  12     5578.21     6272.26    350.54 o 
 -17  23  12     6520.61     6721.86    757.45 o 
 -15  23  12       61.66       15.22     69.56 o 
 -13  23  12        4.08      186.03     97.89 o 
 -11  23  12      764.68      755.77    946.41 o 
  -9  23  12     2120.07     2290.40   1091.31 o 
  -7  23  12      751.11     1775.08    691.92 o 
  -5  23  12     2812.97     3869.85   1104.90 o 
  -3  23  12     5472.31     5131.43      3.62 o 
  -1  23  12     4866.04     4766.90    571.92 o 
 -16  24  12      814.10     1452.46    303.93 o 
 -14  24  12     6955.05     6694.88    258.11 o 
 -12  24  12    12592.60    12601.01    958.86 o 
 -10  24  12    10181.79    12787.81   1021.12 o 
  -8  24  12    13562.87    13710.22    741.73 o 
  -6  24  12     3070.25     3942.76    809.65 o 
  -4  24  12      666.37      924.22    191.09 o 
 -13  25  12     2846.60     2989.03    196.11 o 
 -11  25  12     2435.06     2446.17    262.64 o 
  -9  25  12     8653.30     8379.55    200.60 o 
  -7  25  12    11877.46    11858.16     30.79 o 
  -5  25  12     6782.27     9076.90    846.79 o 
 -31   1  13      878.65     1530.47    551.34 o 
 -29   1  13      142.13      122.67    151.02 o 
 -27   1  13      453.51      717.20    244.30 o 
 -25   1  13     6659.80     6589.94    238.41 o 
 -23   1  13     2972.64     2995.73    509.44 o 
 -21   1  13     2836.63     2549.14   1335.16 o 
 -19   1  13     7274.77     7537.84    156.67 o 
 -17   1  13     3566.19     3130.84    120.33 o 
 -15   1  13     2372.17     2088.43    412.41 o 
 -13   1  13     4251.49     4084.64     40.75 o 
 -11   1  13        1.74      222.98    231.17 o 
  -9   1  13     4477.86     4359.93    675.69 o 
  -7   1  13    20187.09    19312.77    588.17 o 
  -5   1  13     1206.17     2090.35    344.61 o 
  -3   1  13        8.09      286.48    469.13 o 
  -1   1  13     1618.70     1503.38    511.77 o 
   1   1  13     1030.22     1109.10    462.99 o 
   3   1  13     2403.63     2840.37    581.83 o 
   5   1  13     2868.10     3136.50    462.51 o 
   7   1  13      609.63      547.49    118.90 o 
   9   1  13     5608.99     5614.12    535.71 o 
 -30   2  13     4223.20     6519.86    520.13 o 
 -28   2  13     8186.51     7920.28    286.01 o 
 -26   2  13     1883.30     1884.64     97.28 o 
 -24   2  13      430.73      531.33    250.91 o 
 -22   2  13     4565.13     4939.34    604.88 o 
 -20   2  13     2720.09     2468.54     80.60 o 
 -18   2  13     1189.50     2365.72    258.77 o 
 -16   2  13    19901.52    19119.13    252.98 o 
 -14   2  13    28675.74    27325.84    151.00 o 
 -12   2  13     6618.96     6654.15    478.18 o 
 -10   2  13     9712.02     9847.55    262.43 o 
  -8   2  13     9531.22     9132.60    205.82 o 
  -6   2  13    10840.04    10469.06    122.80 o 
  -4   2  13     4677.57     4184.17    202.87 o 
  -2   2  13      116.77      702.17    220.91 o 
   0   2  13     1039.89     1132.64    126.49 o 
   2   2  13    13399.14    15087.28    754.83 o 
   4   2  13     9110.55     9045.82    142.84 o 
   6   2  13     8602.31     8093.87    163.74 o 
   8   2  13      619.51      652.07    386.00 o 
  10   2  13      479.22      589.94    372.81 o 
 -31   3  13        7.77      125.06    252.16 o 
 -29   3  13      886.94     1197.66    227.32 o 
 -27   3  13     4837.47     4661.19    502.97 o 
 -25   3  13     9255.02     8841.85    289.66 o 
 -23   3  13     1438.89     1989.17    322.84 o 
 -21   3  13    14867.43    14711.55    469.38 o 
 -19   3  13    24330.16    22680.24    338.76 o 
 -17   3  13    16158.25    17264.80    504.35 o 
 -15   3  13     1016.70     1648.88    489.57 o 
 -13   3  13     5577.41     5268.27     89.05 o 
 -11   3  13     2346.94     2530.25     81.87 o 
  -9   3  13    31535.37    29231.54    185.81 o 
  -7   3  13    16574.86    16325.49    241.38 o 
  -5   3  13    13508.92    13344.90    391.25 o 
  -3   3  13     3581.52     3485.17    405.96 o 
  -1   3  13     2320.30     2233.47    113.17 o 
   1   3  13     1435.04     1279.55    103.81 o 
   3   3  13     6322.40     6160.64    107.32 o 
   5   3  13    14327.16    14890.18    401.85 o 
   7   3  13    10628.14    10126.23    546.36 o 
   9   3  13     9682.14     8960.32    286.98 o 
 -30   4  13    11614.18    12384.79    270.37 o 
 -28   4  13     3719.26     4155.19    439.92 o 
 -26   4  13      615.03     1238.64    177.06 o 
 -24   4  13     1730.46     1662.78     18.11 o 
 -22   4  13     1900.57     1681.02    134.80 o 
 -20   4  13    14510.64    13869.89    794.90 o 
 -18   4  13    13541.54    14033.89    617.47 o 
 -16   4  13    10080.94     9555.88     54.89 o 
 -14   4  13    25405.23    24309.23    650.49 o 
 -12   4  13    18898.23    17361.51    217.81 o 
 -10   4  13       62.44      287.23    362.66 o 
  -8   4  13       29.21     1657.25    292.36 o 
  -6   4  13     1555.59     1338.51    226.75 o 
  -4   4  13     2809.22     3066.35    643.10 o 
  -2   4  13    20800.47    19424.96   1182.78 o 
   0   4  13     3620.87     3348.96    212.15 o 
   2   4  13    17662.49    16836.39    363.60 o 
   4   4  13    12694.25    12584.58    380.77 o 
   6   4  13     3962.47     4353.54    573.36 o 
   8   4  13       61.71      276.16    679.43 o 
  10   4  13       10.78       50.43     63.40 o 
 -31   5  13     1208.05     1894.01    716.89 o 
 -29   5  13     1382.00     2023.87    597.82 o 
 -27   5  13     3814.84     3477.28     69.51 o 
 -25   5  13     3438.59     3828.61    916.52 o 
 -23   5  13      359.45      407.73    342.06 o 
 -21   5  13     7228.77     6811.43     59.12 o 
 -19   5  13      154.32      193.05     28.68 o 
 -17   5  13      155.28      465.75    267.15 o 
 -15   5  13    21827.28    20910.08    347.64 o 
 -13   5  13     3782.85     3776.59    226.41 o 
 -11   5  13    12144.30    12289.03   1106.03 o 
  -9   5  13    20645.92    19179.32    566.49 o 
  -7   5  13     1915.00     2254.53    231.52 o 
  -5   5  13     8535.86     8664.13    280.35 o 
  -3   5  13     4823.31     4968.58    167.55 o 
  -1   5  13      320.13      624.04    476.94 o 
   1   5  13     2569.07     2685.54    368.00 o 
   3   5  13     1087.11     1038.60    400.75 o 
   5   5  13      361.59      404.42     69.99 o 
   7   5  13     3153.82     2948.62    124.78 o 
   9   5  13     4201.27     4629.93    752.59 o 
 -30   6  13      590.61      764.77    361.22 o 
 -28   6  13      529.25      937.80    177.07 o 
 -26   6  13      852.51      867.23    286.73 o 
 -24   6  13      572.65      686.34    110.01 o 
 -22   6  13     4211.83     3850.97    176.47 o 
 -20   6  13     2324.62     2058.67    190.81 o 
 -18   6  13      256.33      320.28    170.41 o 
 -16   6  13     3718.68     3587.03    220.03 o 
 -14   6  13      568.94      706.48    113.97 o 
 -12   6  13      481.47      562.66    179.77 o 
 -10   6  13        0.36       93.49    347.76 o 
  -8   6  13     4064.02     4144.68    509.38 o 
  -6   6  13     2455.23     2004.28     23.98 o 
  -4   6  13        0.87        4.53    376.47 o 
  -2   6  13     6585.18     5868.17    113.21 o 
   0   6  13        0.05       73.93     94.41 o 
   2   6  13     5149.47     4799.44    443.30 o 
   4   6  13      299.35      386.61    305.26 o 
   6   6  13      230.56      188.82      5.89 o 
   8   6  13        0.16      103.85    302.98 o 
 -31   7  13     1017.60     1846.63   1068.67 o 
 -29   7  13      109.92      212.72    359.62 o 
 -27   7  13       93.05      124.99    312.39 o 
 -25   7  13        1.61      458.09    258.11 o 
 -23   7  13     2446.30     2520.60    229.76 o 
 -21   7  13       76.65      337.89    310.62 o 
 -19   7  13     7626.69     7716.15    280.29 o 
 -17   7  13     1552.64     1941.62    356.92 o 
 -15   7  13     6850.01     7004.57    411.55 o 
 -13   7  13     4379.65     4463.16    466.02 o 
 -11   7  13      273.23      260.11    436.77 o 
  -9   7  13    12513.80    12103.17    412.56 o 
  -7   7  13     7603.35     7441.98    175.78 o 
  -5   7  13     3314.04     3048.34    145.36 o 
  -3   7  13       24.42      134.54    433.32 o 
  -1   7  13     2487.60     3039.43    578.31 o 
   1   7  13     2514.00     3009.59    312.14 o 
   3   7  13      178.55      219.17    449.77 o 
   5   7  13     1783.97     2065.67    708.51 o 
   7   7  13     5632.43     5870.30    306.38 o 
   9   7  13       79.94       97.14     69.92 o 
 -30   8  13     2177.98     2092.11    413.88 o 
 -28   8  13     2700.29     2751.98    179.70 o 
 -26   8  13      302.99      624.06    209.29 o 
 -24   8  13     3118.12     3275.26    258.04 o 
 -22   8  13     1352.90     1262.10    257.23 o 
 -20   8  13     3689.87     3960.34    240.83 o 
 -18   8  13    20721.95    20621.82    561.22 o 
 -16   8  13    14025.14    13951.48    265.36 o 
 -14   8  13     5869.83     5611.04    107.57 o 
 -12   8  13    10512.11    10217.88    483.82 o 
 -10   8  13      337.86      181.81    192.69 o 
  -8   8  13        3.71      806.94    784.29 o 
  -6   8  13     1406.15     1790.02    592.30 o 
  -4   8  13     1041.58     1136.71    319.47 o 
  -2   8  13    15930.29    16103.05    260.15 o 
   0   8  13    15574.56    16973.38    520.05 o 
   2   8  13     3303.64     3046.20    305.00 o 
   4   8  13    10527.72     9314.90    487.13 o 
   6   8  13     1656.40     1704.63     83.28 o 
   8   8  13     1288.45     1178.01    223.63 o 
 -29   9  13      843.13      933.21    179.22 o 
 -27   9  13     1811.45     2244.92    213.32 o 
 -25   9  13     5954.91     7366.73    457.13 o 
 -23   9  13     8001.03     8211.73    406.40 o 
 -21   9  13     7301.61     7950.80    411.81 o 
 -19   9  13    19612.74    18329.08    485.09 o 
 -17   9  13    24520.73    24255.94    458.28 o 
 -15   9  13     5842.64     5372.81    224.88 o 
 -13   9  13    13083.75    12755.53    130.35 o 
 -11   9  13    27179.79    27261.86    619.16 o 
  -9   9  13    28884.54    26667.38    103.24 o 
  -7   9  13    18543.73    17711.93    135.04 o 
  -5   9  13    12017.07    12420.57    325.13 o 
  -3   9  13     3122.87     2609.64     42.11 o 
  -1   9  13     2137.05     2318.52    402.09 o 
   1   9  13      874.92      948.95     41.99 o 
   3   9  13     3301.11     3214.97    309.87 o 
   5   9  13     3912.45     4088.19    629.06 o 
   7   9  13     5824.33     6092.57    665.76 o 
 -30  10  13     6293.94     6939.25    765.50 o 
 -28  10  13     7821.61     8710.78    342.77 o 
 -26  10  13     3279.35     3530.20    322.34 o 
 -24  10  13       19.60       90.14    203.43 o 
 -22  10  13       60.18       71.40     51.78 o 
 -20  10  13     4276.42     3817.26     42.92 o 
 -18  10  13     6715.54     8084.57    530.29 o 
 -16  10  13     6640.83     6642.21    332.01 o 
 -14  10  13    17035.64    16140.81    688.79 o 
 -12  10  13    18858.73    17827.90    852.67 o 
 -10  10  13    17500.02    17903.84   1025.65 o 
  -8  10  13     1755.80     1815.25    465.26 o 
  -6  10  13     8134.13     8251.85   1116.22 o 
  -4  10  13     5572.11     5478.29    583.24 o 
  -2  10  13     4106.77     4178.23    234.11 o 
   0  10  13     1061.45     1527.43    170.89 o 
   2  10  13    14494.81    14258.01    577.81 o 
   4  10  13     8752.77     7981.51    838.63 o 
   6  10  13     4543.14     4284.64    408.69 o 
   8  10  13      238.04      285.04    272.49 o 
 -29  11  13      595.00      565.29    205.52 o 
 -27  11  13      132.45      134.31    293.40 o 
 -25  11  13     1831.85     1834.81     33.74 o 
 -23  11  13     5331.39     5642.42    298.48 o 
 -21  11  13     2105.06     3759.37    643.70 o 
 -19  11  13     5896.44     7787.98    664.66 o 
 -17  11  13    14636.22    15047.46    536.00 o 
 -15  11  13     4093.21     3945.04    159.16 o 
 -13  11  13     1013.65     1242.46    275.42 o 
 -11  11  13       48.88      618.11    615.84 o 
  -9  11  13      644.81      928.77    283.24 o 
  -7  11  13     7677.15     8168.53    849.95 o 
  -5  11  13     5624.89     7065.45    608.15 o 
  -3  11  13     1043.60     1579.00    633.96 o 
  -1  11  13     5881.13     6114.06   1064.14 o 
   1  11  13     1569.42     2075.42    529.30 o 
   3  11  13     3697.01     3367.85    131.72 o 
   5  11  13     7363.00     8402.11    851.54 o 
   7  11  13     1190.06     1210.67    232.72 o 
 -28  12  13      768.71      744.87    231.40 o 
 -26  12  13       22.31        4.53     23.95 o 
 -24  12  13       27.22      133.43    485.64 o 
 -22  12  13      183.82      203.10     80.25 o 
 -20  12  13     1201.56     1321.51    226.65 o 
 -18  12  13     7126.03     6432.26    810.77 o 
 -16  12  13     2259.18     2390.56    150.90 o 
 -14  12  13      161.02      115.94    287.64 o 
 -12  12  13     6673.02     6462.28   1025.65 o 
 -10  12  13      638.78      689.24     63.17 o 
  -8  12  13     1805.77     1734.68    316.09 o 
  -6  12  13      311.70      469.58    946.41 o 
  -4  12  13      996.13     1443.61    390.79 o 
  -2  12  13        6.26      152.60    250.41 o 
   0  12  13        2.27        4.53   1120.74 o 
   2  12  13       74.04       53.43    632.60 o 
   4  12  13        3.35       36.03    107.13 o 
   6  12  13        0.45        0.00    171.88 o 
 -27  13  13      190.36      296.56    285.16 o 
 -25  13  13     4140.15     4326.25    236.85 o 
 -23  13  13     1944.09     2315.10    340.46 o 
 -21  13  13     1051.27     1498.11    238.26 o 
 -19  13  13        8.55      144.47    389.05 o 
 -17  13  13      491.89     1047.72    376.47 o 
 -15  13  13     3081.94     3531.23    539.52 o 
 -13  13  13     1197.99     1584.92    392.78 o 
 -11  13  13     1577.55     1485.86    260.83 o 
  -9  13  13      351.13      747.93    323.18 o 
  -7  13  13     6940.38     7975.63    883.92 o 
  -5  13  13     7079.36     8473.28   1126.63 o 
  -3  13  13     2030.41     2277.72     76.07 o 
  -1  13  13     1032.16     1515.61    342.79 o 
   1  13  13       19.21        1.81    430.18 o 
   3  13  13        2.13        0.91    638.48 o 
   5  13  13      239.03      344.60    470.94 o 
   7  13  13        3.95        6.34     35.29 o 
 -28  14  13     3044.45     3064.68    182.55 o 
 -26  14  13     7344.18     7467.17    399.98 o 
 -24  14  13      102.95      586.41    253.29 o 
 -22  14  13      580.26      451.01    273.74 o 
 -20  14  13     2506.79     2592.72    207.95 o 
 -18  14  13     1184.45      951.09     28.61 o 
 -16  14  13    46428.64    43194.70    310.25 o 
 -14  14  13    22915.46    22404.99    853.20 o 
 -12  14  13    14882.15    15095.70    837.28 o 
 -10  14  13    20649.48    21736.39    640.39 o 
  -8  14  13     2279.80     2222.47    448.30 o 
  -6  14  13    16654.45    15659.64    693.73 o 
  -4  14  13     5818.97     5659.42    959.99 o 
  -2  14  13      800.28      787.92   1103.99 o 
   0  14  13      938.54     1153.80    704.14 o 
   2  14  13     7148.40     7184.09    449.66 o 
   4  14  13     1527.04     1894.62    461.88 o 
   6  14  13     5243.48     4880.56    141.73 o 
 -27  15  13      392.61      728.18    191.09 o 
 -25  15  13     5755.32     6989.59   1019.34 o 
 -23  15  13     3134.80     3689.79    175.75 o 
 -21  15  13    15045.16    15014.65    228.91 o 
 -19  15  13     6786.91     6733.61    645.92 o 
 -17  15  13     3032.65     3143.46    343.70 o 
 -15  15  13     1411.68     1741.77    239.99 o 
 -13  15  13      820.94      785.89    144.05 o 
 -11  15  13     7852.56     7588.28     91.92 o 
  -9  15  13     8906.33    10745.11    736.75 o 
  -7  15  13     4365.19     4966.14    689.20 o 
  -5  15  13     7622.91     8868.15    649.81 o 
  -3  15  13     6027.09     6422.43   1118.48 o 
  -1  15  13      640.03      750.79    417.51 o 
   1  15  13        0.23        0.00    592.30 o 
   3  15  13     1909.85     2217.04    250.41 o 
 -26  16  13     2000.67     2379.91    277.02 o 
 -24  16  13      990.46     1071.61     96.74 o 
 -22  16  13      252.59      179.52     34.33 o 
 -20  16  13      322.22      331.64     52.47 o 
 -18  16  13      295.79      452.06     35.15 o 
 -16  16  13     7915.40     7810.83    719.15 o 
 -14  16  13    27624.12    25636.73    729.84 o 
 -12  16  13    29814.34    30375.57    478.61 o 
 -10  16  13     3140.61     3362.40    704.95 o 
  -8  16  13       96.09      148.98    110.94 o 
  -6  16  13     1314.39     1657.80    750.33 o 
  -4  16  13     1001.57     1003.46    743.99 o 
  -2  16  13    18738.84    18636.51    855.84 o 
   0  16  13    10293.65     9543.31    311.54 o 
   2  16  13     1186.33     1579.00   1111.69 o 
   4  16  13     1810.84     2457.94    472.30 o 
 -25  17  13     3945.47     5147.23    275.27 o 
 -23  17  13     4774.10     4787.10    432.08 o 
 -21  17  13    22852.17    20723.21    207.10 o 
 -19  17  13     1127.14     1142.23    147.99 o 
 -17  17  13     1755.16     1639.93    165.09 o 
 -15  17  13     8784.41     8039.48    284.33 o 
 -13  17  13      322.82      297.76    142.08 o 
 -11  17  13     5050.98     4927.44    668.96 o 
  -9  17  13     4286.45     4590.75    442.86 o 
  -7  17  13       93.98      149.43    487.69 o 
  -5  17  13     3830.95     4676.79   1034.71 o 
  -3  17  13     3933.28     4310.00    594.56 o 
  -1  17  13     6846.96     6690.05    542.03 o 
   1  17  13      177.34      422.94    836.37 o 
   3  17  13      367.25      417.51    337.36 o 
 -24  18  13      186.73      249.60     94.97 o 
 -22  18  13       13.32      153.39    407.77 o 
 -20  18  13     2112.39     2015.79     88.44 o 
 -18  18  13      945.93      994.03    496.95 o 
 -16  18  13        3.20       16.56    123.51 o 
 -14  18  13      821.56      797.59    171.07 o 
 -12  18  13       31.52      124.02    519.58 o 
 -10  18  13       98.96      158.49     11.32 o 
  -8  18  13        8.27      286.64    725.43 o 
  -6  18  13      879.28      765.28    667.92 o 
  -4  18  13      837.96     1382.93   1098.10 o 
  -2  18  13     4831.28     4794.98    413.43 o 
   0  18  13        2.61        0.00    105.51 o 
   2  18  13      337.43      380.37   1022.03 o 
 -23  19  13     2009.53     1844.66    104.09 o 
 -21  19  13     1944.18     2159.65     30.13 o 
 -19  19  13     2197.14     2797.23    316.09 o 
 -17  19  13     1326.41     1883.06    368.05 o 
 -15  19  13      232.01      300.77     69.41 o 
 -13  19  13       16.06      448.57    615.94 o 
 -11  19  13      843.15      653.43    307.92 o 
  -9  19  13      618.33      786.56    627.16 o 
  -5  19  13     2215.96     2503.68    830.94 o 
  -3  19  13     2176.54     2786.24    738.11 o 
  -1  19  13     3983.34     3737.63    622.64 o 
   1  19  13     1284.48     1964.36    901.12 o 
 -22  20  13     3017.64     3497.73    504.70 o 
 -20  20  13     1475.13     1674.87     34.04 o 
 -18  20  13     6129.36     5801.46    196.21 o 
 -16  20  13     7731.54     7722.81    220.01 o 
 -14  20  13     7721.90     7645.92     62.11 o 
 -12  20  13     9589.08     9633.42    964.52 o 
 -10  20  13      125.73       65.21   1009.80 o 
  -8  20  13      116.53      326.94    482.26 o 
  -6  20  13      139.92      519.84    400.75 o 
  -4  20  13     1639.82     2326.17    580.52 o 
  -2  20  13     5984.76     6450.51    350.94 o 
   0  20  13     6969.58     7118.88    798.33 o 
 -21  21  13     1160.69     1768.35    210.06 o 
 -19  21  13     1957.26     2541.90    184.88 o 
 -17  21  13     2741.47     2730.43    167.06 o 
 -15  21  13     2633.05     3015.26    436.42 o 
 -13  21  13     1394.44     1380.25    227.31 o 
 -11  21  13     4546.06     5064.41    328.30 o 
  -9  21  13    21023.53    22332.03   1107.16 o 
  -7  21  13     8304.77     9082.79    323.77 o 
  -5  21  13     5988.62     6244.02    101.89 o 
  -3  21  13      797.36     1139.76    441.51 o 
  -1  21  13       40.91      668.37    714.11 o 
 -20  22  13      923.59      894.01    321.70 o 
 -18  22  13     5965.04     6481.52    391.97 o 
 -16  22  13    10954.15    11451.56    548.17 o 
 -14  22  13     5524.60     5762.19    251.56 o 
 -12  22  13     3722.19     3573.25    507.17 o 
 -10  22  13     1545.43     2014.62    355.47 o 
  -8  22  13      810.33     1621.12    651.16 o 
  -6  22  13       73.61      124.98    174.34 o 
  -4  22  13     1618.93     2025.49    309.28 o 
  -2  22  13      200.84      216.45    935.09 o 
 -17  23  13      118.19      227.93    287.60 o 
 -15  23  13      662.20      591.39     51.72 o 
 -13  23  13      487.50      636.22    500.37 o 
 -11  23  13      165.68      195.62    719.99 o 
  -9  23  13     2961.03     3184.27    164.38 o 
  -7  23  13     7767.40     7398.73    879.84 o 
  -5  23  13     1648.06     1644.21    906.56 o 
  -3  23  13     1215.29     1770.55   1120.74 o 
 -16  24  13      166.22      632.17    256.90 o 
 -14  24  13      994.21     1011.39     73.36 o 
 -12  24  13       18.04       10.87    812.82 o 
 -10  24  13       83.71      102.34    876.22 o 
  -8  24  13     3858.41     3465.48     47.55 o 
  -6  24  13     3334.15     3391.67     30.79 o 
 -30   0  14      831.81     1056.90    100.98 o 
 -28   0  14      201.30      136.30    133.58 o 
 -26   0  14     4029.26     4531.43    941.88 o 
 -24   0  14      721.37      598.64    436.07 o 
 -22   0  14     3784.49     3607.21     92.83 o 
 -20   0  14    16603.48    17612.22   1014.33 o 
 -18   0  14    26151.65    24921.29    107.77 o 
 -16   0  14    37946.63    35478.48     29.43 o 
 -14   0  14    32398.19    30087.13    443.77 o 
 -12   0  14      325.86      599.09    627.16 o 
 -10   0  14     8208.47     9652.44    132.23 o 
  -8   0  14      399.53      989.88    622.64 o 
  -6   0  14       47.04      153.06    365.43 o 
  -4   0  14     7882.88     7569.77    402.11 o 
  -2   0  14     8358.10     9034.33    250.41 o 
   0   0  14     2561.37     2395.45    228.68 o 
   2   0  14     2378.25     2598.32    627.16 o 
   4   0  14        6.40      120.00    237.73 o 
   6   0  14     1993.95     1900.06    319.24 o 
   8   0  14     3832.83     4146.98    570.56 o 
 -31   1  14      932.16     1200.11    331.80 o 
 -29   1  14     3951.79     4050.08    369.24 o 
 -27   1  14     5116.16     4961.01    361.13 o 
 -25   1  14    14365.57    15332.05    390.52 o 
 -23   1  14     9346.99    10795.05    572.23 o 
 -21   1  14      179.50      903.72    277.15 o 
 -19   1  14      441.43      755.22    589.47 o 
 -17   1  14      517.72      813.71    741.20 o 
 -15   1  14      434.99      504.67    422.05 o 
 -13   1  14     6709.33     6552.01    263.80 o 
 -11   1  14     6374.97     5617.88    180.43 o 
  -9   1  14    13028.77    11954.60    156.90 o 
  -7   1  14    26744.54    27276.35    862.84 o 
  -5   1  14     1975.51     1940.16     85.14 o 
  -3   1  14      444.83      416.42     86.92 o 
  -1   1  14     1028.51      962.47    104.09 o 
   1   1  14      219.06      293.23     75.44 o 
   3   1  14      380.91      487.06    269.49 o 
   5   1  14     3097.66     3269.63    468.37 o 
   7   1  14     3851.66     3889.31    616.22 o 
 -30   2  14      480.95      925.22    392.72 o 
 -28   2  14     2182.94     2010.19    200.83 o 
 -26   2  14      310.86      345.96    110.78 o 
 -24   2  14       57.46       70.52     45.38 o 
 -22   2  14       17.05      219.50    224.38 o 
 -20   2  14    12466.31    13259.13    510.48 o 
 -18   2  14     6211.79     7119.81    497.20 o 
 -16   2  14     4672.46     4332.28    422.84 o 
 -14   2  14     5470.38     4860.57   1159.24 o 
 -12   2  14    25358.17    24365.11    532.54 o 
 -10   2  14      500.40      534.83     13.36 o 
  -8   2  14      716.47     1010.95    421.95 o 
  -6   2  14     2433.53     2491.91    257.17 o 
  -4   2  14     5331.50     5750.50    728.37 o 
  -2   2  14     5887.48     5954.73    671.42 o 
   0   2  14       41.00       36.28     13.13 o 
   2   2  14        9.47      150.36    608.16 o 
   4   2  14     1273.38     1661.42   1079.99 o 
   6   2  14      722.34      678.33     73.85 o 
   8   2  14       61.13       13.58    137.43 o 
 -31   3  14      400.23      432.45    794.56 o 
 -29   3  14      485.74      638.92    400.30 o 
 -27   3  14       66.79      106.80    268.25 o 
 -25   3  14       50.87       69.31    171.59 o 
 -23   3  14      178.73      347.34    452.95 o 
 -21   3  14     2120.53     1829.42    185.28 o 
 -19   3  14      139.28      217.76    328.86 o 
 -17   3  14     1563.16     1654.92    379.87 o 
 -15   3  14        6.89       61.89     46.87 o 
 -13   3  14     2340.97     2357.13    515.30 o 
 -11   3  14      608.66     1681.80    292.47 o 
  -9   3  14       73.13      905.40    336.98 o 
  -7   3  14    13097.17    11836.31    272.91 o 
  -5   3  14      361.94      313.83     23.98 o 
  -3   3  14     4247.51     4003.63    185.50 o 
  -1   3  14     3382.97     3401.87    599.19 o 
   1   3  14     1170.73     1227.16    298.83 o 
   3   3  14      826.62      966.34    122.90 o 
   5   3  14       27.18      194.18    230.62 o 
   7   3  14      790.62      584.15    288.82 o 
 -30   4  14      801.67     1112.76    212.23 o 
 -28   4  14      219.63      660.86    520.38 o 
 -26   4  14     1521.08     1678.25    461.75 o 
 -24   4  14        0.08      749.96    431.84 o 
 -22   4  14     1199.46     1334.61     69.24 o 
 -20   4  14     3536.20     3700.42    293.18 o 
 -18   4  14     5018.18     4611.15    808.38 o 
 -16   4  14     3962.28     4224.84    303.39 o 
 -14   4  14     2205.98     2098.02     98.54 o 
 -12   4  14     5749.40     5204.78    502.81 o 
 -10   4  14    27470.85    27230.92    268.07 o 
  -8   4  14     3237.71     3139.99    433.10 o 
  -6   4  14      269.11      310.46    171.16 o 
  -4   4  14     5858.87     6112.70    947.31 o 
  -2   4  14      766.36      950.19    172.75 o 
   0   4  14     6357.00     5946.31    211.24 o 
   2   4  14     3285.15     3325.45    498.57 o 
   4   4  14     1304.03     1562.70    163.47 o 
   6   4  14     4199.46     4009.77     74.74 o 
   8   4  14      805.87     1014.73    514.59 o 
 -31   5  14      180.61      312.31    147.42 o 
 -29   5  14     3375.42     3912.28    499.06 o 
 -27   5  14     3529.49     3807.37    128.83 o 
 -25   5  14      876.30     1366.23    307.53 o 
 -23   5  14     5693.31     6032.10    184.75 o 
 -21   5  14    19120.42    18762.44    387.32 o 
 -19   5  14      484.92      723.33     89.18 o 
 -17   5  14     7623.43     8909.28    541.47 o 
 -15   5  14      497.34      571.95    710.07 o 
 -13   5  14    21499.02    21084.69   1272.22 o 
 -11   5  14     6343.78     6936.95    208.30 o 
  -9   5  14     6374.42     5929.39    288.32 o 
  -7   5  14        9.76      235.37    383.94 o 
  -5   5  14     1954.15     2024.85     76.30 o 
  -3   5  14      324.69      337.90    559.42 o 
  -1   5  14     1492.24     1649.55    157.13 o 
   1   5  14     1320.38     1334.32    388.12 o 
   3   5  14    13578.64    13060.44   1190.93 o 
   5   5  14     7918.26     9262.57    480.49 o 
   7   5  14     7148.00     6647.37     75.40 o 
 -30   6  14     5091.64     5102.78    332.03 o 
 -28   6  14     3987.33     4143.21    332.63 o 
 -26   6  14     2010.15     2005.83    684.43 o 
 -24   6  14     1532.52     2235.28    413.75 o 
 -22   6  14      159.78      977.22    457.46 o 
 -20   6  14    28172.90    26247.65    739.43 o 
 -18   6  14    23817.33    22616.96    189.37 o 
 -16   6  14    16169.92    14734.05    201.94 o 
 -14   6  14      331.48      946.93    465.90 o 
 -12   6  14    17376.13    16297.87     63.02 o 
 -10   6  14     2322.18     2805.21    260.06 o 
  -8   6  14    22317.99    21293.91    168.66 o 
  -6   6  14     7100.10     7110.28    136.75 o 
  -4   6  14     5983.47     6934.40    453.92 o 
  -2   6  14     7983.52     7784.24    513.87 o 
   0   6  14    15593.59    15191.72    416.15 o 
   2   6  14    10890.98    11473.33    524.83 o 
   4   6  14     6100.11     5666.10    215.04 o 
   6   6  14       95.90      115.02    210.82 o 
   8   6  14      590.67      561.70    201.80 o 
 -29   7  14     5996.32     6392.51    851.77 o 
 -27   7  14     2812.36     3283.00    692.48 o 
 -25   7  14     4482.79     4539.57    273.40 o 
 -23   7  14     8983.30     9022.65    188.69 o 
 -21   7  14    34649.15    33759.77    366.69 o 
 -19   7  14     3097.25     3008.97    102.48 o 
 -17   7  14     1818.59     1944.44     51.92 o 
 -15   7  14     2571.46     2220.22    110.36 o 
 -13   7  14    11386.83    11472.65    388.88 o 
 -11   7  14     8524.39     8697.41    266.25 o 
  -9   7  14     3049.78     3174.73    264.68 o 
  -7   7  14     2375.39     2686.96    448.23 o 
  -5   7  14    10475.69    11918.84    864.90 o 
  -3   7  14      983.17     1057.81     69.38 o 
  -1   7  14      941.84      922.77    141.95 o 
   1   7  14     5488.65     5936.51    654.67 o 
   3   7  14    17276.62    16379.65    433.35 o 
   5   7  14     5720.11     6122.36    652.90 o 
   7   7  14     5470.48     6200.21    725.29 o 
 -30   8  14      252.95      585.95    198.78 o 
 -28   8  14     1767.17     2111.65    489.44 o 
 -26   8  14     1138.57     1091.63    127.04 o 
 -24   8  14        7.22       38.18    286.30 o 
 -22   8  14     4429.11     4930.54    401.70 o 
 -20   8  14    12842.32    12939.36    338.44 o 
 -18   8  14     8984.55     8432.79    403.83 o 
 -16   8  14     3467.19     3823.69    167.19 o 
 -14   8  14     1841.87     2009.07    396.70 o 
 -12   8  14      994.08     1106.14    466.71 o 
 -10   8  14     5782.75     5037.12    300.34 o 
  -8   8  14     1002.63      918.75     97.78 o 
  -6   8  14     1070.04     1041.05    935.09 o 
  -4   8  14      934.44     1160.59     24.00 o 
  -2   8  14    12234.76    11743.46    504.55 o 
   0   8  14     4435.28     4238.05    524.22 o 
   2   8  14        6.31      355.94    284.85 o 
   4   8  14        4.59      235.93    412.78 o 
   6   8  14       99.47      162.68    323.59 o 
 -29   9  14      736.31     1030.91    631.19 o 
 -27   9  14      633.07      631.35     93.26 o 
 -25   9  14      107.02      151.21    266.49 o 
 -23   9  14       52.70      214.61    203.67 o 
 -21   9  14      728.95      883.55    160.83 o 
 -19   9  14      138.48      282.92    406.27 o 
 -17   9  14     4169.63     4323.78    430.11 o 
 -15   9  14      447.23      363.01     86.19 o 
 -13   9  14    10551.87     9842.12    291.39 o 
 -11   9  14     4241.31     5713.34    275.43 o 
  -9   9  14     1098.32      989.43    216.22 o 
  -7   9  14     3100.46     3274.84    738.11 o 
  -5   9  14       50.45      382.19    116.83 o 
  -3   9  14     3708.26     3167.07    667.92 o 
  -1   9  14       37.43       61.58   1091.31 o 
   1   9  14     3121.77     2891.75    476.83 o 
   3   9  14      462.62      530.65    301.90 o 
   5   9  14      216.34      361.61    166.54 o 
   7   9  14       12.70      606.63    351.72 o 
 -30  10  14     1958.06     2292.56    476.13 o 
 -28  10  14       13.03       31.05     67.27 o 
 -26  10  14      952.94      985.78    261.46 o 
 -24  10  14     1153.68     1072.22    196.63 o 
 -22  10  14      617.72      769.88    151.22 o 
 -20  10  14     1975.90     2331.10    163.63 o 
 -18  10  14     3340.40     3034.60    323.56 o 
 -16  10  14       40.81       26.98     68.58 o 
 -14  10  14     3685.40     3943.51   1143.61 o 
 -12  10  14     1624.74     1427.31    312.91 o 
 -10  10  14      594.70      704.76    458.01 o 
  -8  10  14     2113.09     2497.34    255.85 o 
  -6  10  14    10136.99    10784.96    898.86 o 
  -4  10  14    22997.04    21151.96    554.71 o 
  -2  10  14     3858.42     3876.19    806.94 o 
   0  10  14     4156.60     3983.51    670.18 o 
   2  10  14     3631.44     3522.51    256.20 o 
   4  10  14     2977.40     3375.45    455.56 o 
   6  10  14     2404.87     2174.30    261.87 o 
 -29  11  14      942.43     1770.81    446.16 o 
 -27  11  14     3747.02     4212.71    435.76 o 
 -25  11  14     6693.82     7870.59    848.09 o 
 -23  11  14     6745.31     6513.65    212.88 o 
 -21  11  14     2274.56     2356.03    287.87 o 
 -19  11  14     5440.20     5000.19    202.02 o 
 -17  11  14     2503.40     2246.38    166.63 o 
 -15  11  14    12354.73    12707.50    485.35 o 
 -13  11  14    11846.99    12342.60    365.92 o 
 -11  11  14     4632.68     4788.83    209.63 o 
  -9  11  14     2292.91     2911.72    436.63 o 
  -7  11  14    14137.83    16764.08   1070.93 o 
  -5  11  14     1910.69     1988.36    830.94 o 
  -3  11  14     1169.83     1527.84    383.54 o 
  -1  11  14     1009.90     1363.01    267.17 o 
   1  11  14     1459.13     1980.21    517.58 o 
   3  11  14     4876.98     5455.65    230.94 o 
   5  11  14    10783.36    10295.97    625.19 o 
 -28  12  14      210.78      248.75     77.63 o 
 -26  12  14      591.76      598.47    486.35 o 
 -24  12  14       82.95       94.82    402.13 o 
 -22  12  14     4632.89     4999.81    411.45 o 
 -20  12  14     3959.76     4987.06    467.25 o 
 -18  12  14      941.63      696.04    266.60 o 
 -16  12  14    12437.11    13154.23    504.03 o 
 -14  12  14    15434.11    14432.68   1021.35 o 
 -12  12  14      208.98     1144.74    634.46 o 
 -10  12  14      216.35      621.57    369.03 o 
  -8  12  14       56.93       53.43    383.54 o 
  -6  12  14     3539.49     5363.27    579.62 o 
  -4  12  14    24935.04    24669.52    629.43 o 
  -2  12  14    10911.29    12785.55    773.43 o 
   0  12  14     7616.09     9656.97   1003.01 o 
   2  12  14    11242.73    12786.45    631.69 o 
   4  12  14      105.96       86.04    632.60 o 
   6  12  14      432.70      455.54    703.24 o 
 -27  13  14     2375.96     2544.62    179.48 o 
 -25  13  14     9973.69    12352.04    421.60 o 
 -23  13  14     2673.65     2991.79    159.88 o 
 -21  13  14      424.70      582.48    238.65 o 
 -19  13  14      395.70      458.42    158.97 o 
 -17  13  14     1597.94     1387.95    204.44 o 
 -15  13  14     7332.44     7713.61    133.45 o 
 -13  13  14    11062.82    11227.78    599.33 o 
 -11  13  14    11560.66    11040.91    123.32 o 
  -9  13  14    22539.01    22874.52    719.99 o 
  -7  13  14     8823.59    11245.03    759.39 o 
  -5  13  14     1119.67     1101.27    163.02 o 
  -3  13  14     1120.13     1227.16    784.29 o 
  -1  13  14     4176.17     3853.55    557.88 o 
   1  13  14     3294.91     3245.86    950.03 o 
   5  13  14     6601.15     6858.51    710.94 o 
 -28  14  14       62.43      287.72     68.37 o 
 -26  14  14      566.52      746.60    519.30 o 
 -24  14  14      136.05       79.70     80.68 o 
 -22  14  14     2583.69     2173.84     89.70 o 
 -20  14  14     6880.50     7923.64    514.90 o 
 -18  14  14     2869.67     3690.84    271.01 o 
 -16  14  14     3569.16     3753.31    323.70 o 
 -14  14  14     2527.11     2102.88    104.39 o 
 -12  14  14      180.85      298.34    394.36 o 
 -10  14  14        5.74       10.42    812.82 o 
  -8  14  14        2.36      317.88    970.41 o 
  -6  14  14      314.08      232.75    736.75 o 
  -4  14  14     1647.95     1870.63    489.05 o 
  -2  14  14     1014.77     1281.50    314.71 o 
   0  14  14     1100.41     1265.65     24.00 o 
   2  14  14     1515.26     1656.89    262.64 o 
   4  14  14       79.24       67.92    987.16 o 
 -27  15  14      143.04      185.18    361.84 o 
 -25  15  14       16.59        1.81    244.85 o 
 -23  15  14     1069.02     1102.12    320.45 o 
 -21  15  14     5397.58     4922.64    268.27 o 
 -19  15  14     2963.95     2848.60    243.27 o 
 -17  15  14     1151.48     1825.56    430.19 o 
 -15  15  14     1760.52     2022.74    188.18 o 
 -13  15  14      161.04      276.28     71.77 o 
 -11  15  14       87.05      222.01    367.19 o 
  -9  15  14        1.36      157.58    609.96 o 
  -7  15  14    12355.68    12471.74    805.12 o 
  -5  15  14     1155.29     1654.63   1099.46 o 
  -3  15  14      106.62      263.54    441.51 o 
  -1  15  14       62.97      370.86    818.71 o 
   1  15  14     1123.11     1017.50    812.82 o 
   3  15  14      481.75      336.90     35.32 o 
 -26  16  14     4179.26     4159.93    112.33 o 
 -24  16  14      668.00      731.98    331.17 o 
 -22  16  14      896.21     1124.37    132.85 o 
 -20  16  14     2525.93     2958.78    470.33 o 
 -18  16  14    10155.27     9190.45    824.69 o 
 -16  16  14    10934.45    11172.66    284.07 o 
 -14  16  14      152.84      102.04     63.01 o 
 -12  16  14       42.51      385.35    192.00 o 
 -10  16  14        1.19        9.96    812.82 o 
  -8  16  14      144.76      245.43    237.73 o 
  -6  16  14        2.49      289.81    784.29 o 
  -4  16  14        8.75        2.72      5.89 o 
  -2  16  14     4527.63     4486.60    863.54 o 
   0  16  14     5909.70     5755.42    753.05 o 
   2  16  14     2855.62     3049.78    726.79 o 
 -25  17  14     3072.65     3434.75    541.97 o 
 -23  17  14     2244.08     2288.74     41.89 o 
 -21  17  14      109.25      391.44    165.01 o 
 -19  17  14        6.76       18.41    275.09 o 
 -17  17  14     2327.92     2429.74    330.26 o 
 -15  17  14     1206.16     1511.76    217.40 o 
 -13  17  14     2054.73     2299.60    432.22 o 
 -11  17  14    13575.37    13985.54    275.32 o 
  -9  17  14    10073.53    10175.46    254.94 o 
  -7  17  14     5878.45     6038.44    269.43 o 
  -5  17  14       62.54      272.60    667.92 o 
  -3  17  14     2731.74     3068.35    175.70 o 
  -1  17  14      400.44      345.05    679.24 o 
   1  17  14     4077.38     4097.62     37.58 o 
 -24  18  14     1740.56     1804.25    110.74 o 
 -22  18  14     4264.50     4334.47    561.30 o 
 -20  18  14     8090.85     8036.27    415.50 o 
 -18  18  14    15328.55    14519.40   1329.25 o 
 -16  18  14     5963.30     8232.23    413.75 o 
 -14  18  14     1926.94     2423.05    152.60 o 
 -12  18  14     7143.99     7391.48    513.05 o 
 -10  18  14     2282.24     2284.51    621.73 o 
  -8  18  14    12114.07    13432.18    807.39 o 
  -6  18  14     8561.65     9200.07    879.39 o 
  -4  18  14     3580.24     5173.09    851.31 o 
  -2  18  14    18595.25    18049.20    792.45 o 
   0  18  14     7169.78     6900.17    845.88 o 
 -23  19  14     5011.89     4998.01    301.24 o 
 -21  19  14     6158.34     6617.01    189.70 o 
 -19  19  14      393.96      488.74     99.68 o 
 -17  19  14     4670.11     4861.53    278.36 o 
 -15  19  14     5731.93     5676.66    176.10 o 
 -13  19  14     3155.22     3220.05   1117.12 o 
 -11  19  14     4951.60     5080.26    369.05 o 
  -9  19  14      226.46      475.47   1027.92 o 
  -7  19  14        9.76      720.45    987.16 o 
  -5  19  14     2460.88     2677.11     36.23 o 
  -3  19  14     6238.64     6377.60      6.79 o 
  -1  19  14      449.25      476.83    232.30 o 
 -22  20  14      316.59      162.56    466.04 o 
 -20  20  14      147.82      373.77    497.96 o 
 -18  20  14      346.83      575.50    210.98 o 
 -16  20  14      961.33     1461.78    240.86 o 
 -14  20  14     1556.33     1877.57    139.85 o 
 -12  20  14        1.68        5.43    354.11 o 
 -10  20  14      926.98     1318.63    262.64 o 
  -8  20  14     2881.88     3052.50    993.95 o 
  -6  20  14      641.77     1523.76    667.92 o 
  -4  20  14     3223.56     3482.23    587.77 o 
  -2  20  14     3920.70     4190.45   1127.54 o 
 -21  21  14      759.97      662.32    460.33 o 
 -19  21  14      670.70      836.13    442.86 o 
 -17  21  14      262.74      599.45    242.71 o 
 -15  21  14      308.80      386.71    181.74 o 
 -13  21  14       39.70       20.83   1085.88 o 
 -11  21  14      329.43      789.28    714.11 o 
  -9  21  14     1171.66     1140.22   1039.24 o 
  -7  21  14       94.45       92.38    185.66 o 
  -5  21  14     1086.40     1167.39    784.29 o 
  -3  21  14      507.21      412.07     92.83 o 
 -18  22  14     2696.62     3407.85    204.81 o 
 -16  22  14      403.32      480.52    145.92 o 
 -14  22  14      695.94      939.61    778.86 o 
 -12  22  14     2203.71     2322.55     12.68 o 
 -10  22  14      205.78      244.98    226.41 o 
  -8  22  14     1418.61     1519.23    738.11 o 
  -6  22  14      305.37      457.35    801.50 o 
  -4  22  14      673.46     1410.10    563.77 o 
 -15  23  14      752.86     1221.57    408.08 o 
 -13  23  14     7084.44     7820.31    699.62 o 
 -11  23  14    10730.79    10796.28    135.85 o 
  -9  23  14     7282.57     8241.44    370.41 o 
  -7  23  14     2394.52     2683.00     83.77 o 
 -31   1  15     1800.14     1751.72    300.90 o 
 -29   1  15     2048.18     2143.02    188.20 o 
 -27   1  15     1549.99     1652.80    162.18 o 
 -25   1  15      540.59      601.21    209.32 o 
 -23   1  15     9366.21     9133.38    266.18 o 
 -21   1  15       12.32       12.70     21.51 o 
 -19   1  15     1083.84     1022.21    296.68 o 
 -17   1  15     1815.50     1809.05    167.50 o 
 -15   1  15     3351.52     3171.81    184.33 o 
 -13   1  15     3683.72     3705.75    367.13 o 
 -11   1  15     4755.66     5144.97    357.46 o 
  -9   1  15     2238.57     2470.83    257.21 o 
  -7   1  15    20386.85    19466.26    344.60 o 
  -5   1  15    19021.05    17555.19    194.51 o 
  -3   1  15     1355.32     1691.74    595.82 o 
  -1   1  15     2764.51     2868.53    304.97 o 
   1   1  15     5859.78     5657.97    140.88 o 
   3   1  15     5312.50     5787.71    680.68 o 
   5   1  15     3649.19     3731.35    205.96 o 
   7   1  15     1533.70     1534.39    165.06 o 
 -30   2  15     1894.64     1918.99    117.28 o 
 -28   2  15     1297.79     1411.20     59.09 o 
 -26   2  15       45.05       49.33     70.00 o 
 -24   2  15     4720.85     4789.55    325.14 o 
 -22   2  15     2557.97     3117.95    248.87 o 
 -20   2  15     7045.04     7310.71    357.08 o 
 -18   2  15        8.07     2062.48    607.85 o 
 -16   2  15     1988.02     2423.53    309.21 o 
 -14   2  15     1728.51     1939.19    587.13 o 
 -12   2  15    16165.66    15964.49    412.21 o 
 -10   2  15     5537.52     5491.39    298.19 o 
  -8   2  15    21795.15    19462.24    162.72 o 
  -6   2  15     5916.56     6353.51    403.32 o 
  -4   2  15    21639.75    20369.60    493.29 o 
  -2   2  15      216.10      235.74    115.89 o 
   0   2  15      377.04      458.61    173.66 o 
   2   2  15      663.32      717.15    474.36 o 
   4   2  15     2984.63     2979.79    212.22 o 
   6   2  15     3102.49     3355.97    196.60 o 
 -31   3  15     3228.76     3374.54    921.95 o 
 -29   3  15     6879.24     6434.41    192.00 o 
 -27   3  15    10250.25    11520.66    695.53 o 
 -25   3  15        9.42      441.14    276.47 o 
 -23   3  15     2479.96     2538.08    299.86 o 
 -21   3  15       29.01       30.99    103.37 o 
 -19   3  15     2879.24     3308.38    241.35 o 
 -17   3  15     1354.99     1809.16    321.93 o 
 -15   3  15     3620.83     4458.42    982.18 o 
 -13   3  15     3628.18     3851.29    157.81 o 
 -11   3  15    18609.57    17833.03    551.09 o 
  -9   3  15     2851.84     2904.88     47.01 o 
  -7   3  15    10616.94    10509.30    440.81 o 
  -5   3  15      380.35      280.75    282.45 o 
  -3   3  15    10572.32     9333.30    472.75 o 
  -1   3  15     7543.60     7265.92    198.01 o 
   1   3  15     9593.77    10474.80    232.16 o 
   3   3  15    16008.49    15168.94   1208.37 o 
   5   3  15    11370.49    10695.37    774.04 o 
 -30   4  15      126.30      140.07    412.33 o 
 -28   4  15       20.00      212.26    190.64 o 
 -26   4  15     1060.41     1107.64    218.30 o 
 -24   4  15     3807.33     3820.94    206.51 o 
 -22   4  15     6344.38     7868.40    370.35 o 
 -20   4  15    23359.42    22896.54    932.60 o 
 -18   4  15    12098.76    11860.20    401.15 o 
 -16   4  15    13878.56    13528.89    484.32 o 
 -14   4  15      683.52      609.52    401.17 o 
 -12   4  15     3611.51     3369.49    163.83 o 
 -10   4  15     2001.92     1894.33    284.73 o 
  -8   4  15     2127.41     2182.62    320.19 o 
  -6   4  15     5736.62     6034.49    374.99 o 
  -4   4  15     6207.49     6143.27    778.41 o 
  -2   4  15     4236.06     4050.22    194.67 o 
   0   4  15     5511.62     5111.26    417.86 o 
   2   4  15      160.76      168.80    143.11 o 
   4   4  15    11349.35    10278.47    189.05 o 
   6   4  15     6742.11     6680.38    369.50 o 
 -31   5  15      378.71      823.65    286.79 o 
 -29   5  15     1373.41     1385.54     55.75 o 
 -27   5  15     5734.84     6010.99    254.24 o 
 -25   5  15      534.45      656.38     97.36 o 
 -23   5  15      170.02      394.49    235.24 o 
 -21   5  15      158.85      283.54    542.41 o 
 -19   5  15     2165.70     2099.92    670.56 o 
 -17   5  15       48.78      963.28    636.73 o 
 -15   5  15     6425.45     6665.20    285.61 o 
 -13   5  15     3680.84     3081.94    591.88 o 
 -11   5  15     2670.47     2395.27     34.15 o 
  -9   5  15      158.86      592.30    226.64 o 
  -5   5  15     2487.34     2404.12    145.81 o 
  -3   5  15    12893.79    12851.78    541.35 o 
  -1   5  15    12299.92    12799.50    877.80 o 
   1   5  15     5596.11     5745.05    383.82 o 
   3   5  15     8354.81     8099.91    229.36 o 
   5   5  15      260.19      436.50    253.13 o 
 -30   6  15      817.03     1327.61    377.17 o 
 -28   6  15      288.54      227.37    499.85 o 
 -26   6  15      230.19      181.30    460.54 o 
 -24   6  15     1380.47     1633.30    361.68 o 
 -22   6  15      111.25      364.50    208.67 o 
 -20   6  15     1593.78     1602.81    556.04 o 
 -18   6  15        9.20      621.00    261.51 o 
 -16   6  15    13097.45    12571.48   1010.48 o 
 -14   6  15     2678.90     2589.84     67.79 o 
 -12   6  15     3289.70     3373.30    306.11 o 
 -10   6  15     3479.96     4191.95    630.01 o 
  -8   6  15       60.97      489.96    511.69 o 
  -6   6  15      180.96      145.81   1055.99 o 
  -4   6  15      538.18      703.24    412.07 o 
  -2   6  15     5787.08     5857.07    529.00 o 
   0   6  15      986.14     1058.69    353.66 o 
   2   6  15     1694.64     1499.17    436.52 o 
   4   6  15      832.31     1196.31    596.59 o 
   6   6  15      226.25      176.71    121.36 o 
 -29   7  15      804.09     1041.85    604.22 o 
 -27   7  15      330.45      402.20    249.58 o 
 -25   7  15      378.49      680.14    470.42 o 
 -23   7  15      180.23      233.06     57.40 o 
 -21   7  15     2915.81     3190.87    306.38 o 
 -19   7  15      121.07      308.14    295.00 o 
 -17   7  15    18239.29    18971.84    342.91 o 
 -15   7  15    33120.04    31509.70    496.12 o 
 -13   7  15      353.75      827.63    291.18 o 
 -11   7  15     1968.10     3049.28    556.52 o 
  -9   7  15    17446.79    16697.93    643.07 o 
  -7   7  15       32.24       11.77    916.97 o 
  -5   7  15     7744.04     7825.29    477.73 o 
  -3   7  15     1964.04     2001.04    395.32 o 
  -1   7  15       35.72      197.43    725.43 o 
   1   7  15     7844.39     7019.03    299.09 o 
   3   7  15     3688.63     3721.25    285.49 o 
   5   7  15     1825.68     2431.40    414.60 o 
 -30   8  15       11.69      113.74    186.16 o 
 -28   8  15       23.52      460.57    275.93 o 
 -26   8  15     6469.85     5998.13    353.96 o 
 -24   8  15     8561.28     9460.62    407.46 o 
 -22   8  15     2961.07     4560.26    440.42 o 
 -20   8  15    19982.79    17541.69   1057.80 o 
 -18   8  15    18679.50    18022.42    355.08 o 
 -16   8  15       40.08      345.70    703.90 o 
 -14   8  15       77.73      575.39    340.07 o 
 -12   8  15      134.23       87.85    520.71 o 
 -10   8  15      544.38     1075.87    325.17 o 
  -8   8  15     4774.55     4554.53    307.92 o 
  -6   8  15     5863.83     6748.47   1070.93 o 
  -4   8  15     7006.94     7221.67    777.96 o 
  -2   8  15     8732.77     8567.92   1003.01 o 
   0   8  15     9112.87     8772.60    849.05 o 
   2   8  15      821.82      674.35    182.56 o 
   4   8  15      664.74      827.70    454.60 o 
 -29   9  15     9371.74    10197.96    705.96 o 
 -27   9  15     6384.43     8655.63    561.20 o 
 -25   9  15     5114.42     5332.22    311.57 o 
 -23   9  15     1356.40     2294.94    513.75 o 
 -21   9  15       41.33       98.88    478.93 o 
 -19   9  15      234.91      157.58    297.31 o 
 -17   9  15     3536.41     3715.75    372.58 o 
 -15   9  15    10759.14    12404.15    422.06 o 
 -13   9  15    10626.40    11735.28    252.35 o 
 -11   9  15    14015.65    13439.30    396.90 o 
  -9   9  15     5655.23     5461.54    983.54 o 
  -7   9  15       66.36      249.51    731.31 o 
  -5   9  15     4640.38     4465.32    529.81 o 
  -3   9  15     3553.25     3778.38    727.69 o 
  -1   9  15     7510.59     7285.07    398.49 o 
   1   9  15    13921.08    12698.60    114.57 o 
   3   9  15    14529.31    15150.31    458.54 o 
   5   9  15     5199.07     5314.17    505.44 o 
 -28  10  15       23.39      135.60    377.81 o 
 -26  10  15     1451.78     1934.19    253.24 o 
 -24  10  15     3483.14     3883.81    341.50 o 
 -22  10  15     5021.87     5268.30     96.72 o 
 -20  10  15    11668.63    12156.14    413.58 o 
 -18  10  15       20.11      226.82    309.84 o 
 -16  10  15     4516.77     3577.91    117.28 o 
 -14  10  15     1516.41     1560.41    207.51 o 
 -12  10  15     2715.10     3212.89    693.74 o 
 -10  10  15     5110.83     5306.66    700.90 o 
  -8  10  15     2752.65     3203.29    798.33 o 
  -6  10  15     2579.29     2790.77    507.17 o 
  -4  10  15    15715.55    15142.06     85.13 o 
  -2  10  15     2922.21     2895.82    244.53 o 
   2  10  15     2487.98     3119.07    925.12 o 
   4  10  15     3189.21     3313.33    431.54 o 
 -29  11  15     1708.06     1810.77    267.97 o 
 -27  11  15        8.74      753.42    314.42 o 
 -25  11  15     1310.76     1661.83    252.64 o 
 -23  11  15     4877.64     4931.00    287.27 o 
 -21  11  15       60.59       55.21     35.43 o 
 -19  11  15      619.08      753.34    167.91 o 
 -17  11  15     4740.24     4708.79    295.58 o 
 -15  11  15     7965.62     8459.63    795.62 o 
 -13  11  15     9992.63    10874.00    471.84 o 
 -11  11  15      234.90      281.66    717.64 o 
  -9  11  15     1895.92     1697.19    476.83 o 
  -7  11  15      845.45     1202.25    992.60 o 
  -5  11  15       66.15      203.77    853.58 o 
  -3  11  15      213.39      223.70    517.58 o 
  -1  11  15     4763.74     5043.58    796.97 o 
   3  11  15     2223.35     2574.32    557.88 o 
 -28  12  15       69.94       65.32      8.14 o 
 -26  12  15      208.58      390.80    380.91 o 
 -24  12  15        1.48       82.62    371.54 o 
 -22  12  15       95.46      863.83    393.44 o 
 -20  12  15       23.39       60.73     75.13 o 
 -18  12  15     4360.47     4024.37    333.51 o 
 -16  12  15     2039.49     1862.71    225.70 o 
 -14  12  15      414.47      434.74    658.57 o 
 -12  12  15      313.28      402.13    289.37 o 
 -10  12  15        4.27       28.98    951.84 o 
  -8  12  15       26.21       37.13    232.30 o 
  -6  12  15      449.26      427.02    447.39 o 
  -4  12  15       14.79      121.36    848.14 o 
  -2  12  15      413.52      448.75    168.90 o 
   0  12  15     1616.37     1540.51    876.22 o 
   2  12  15     1690.66     1824.89    464.15 o 
   4  12  15       67.42       53.43    168.90 o 
 -27  13  15      626.27      853.77     87.15 o 
 -25  13  15      394.53      451.77    255.48 o 
 -23  13  15     1012.59     1018.33    258.20 o 
 -21  13  15        2.51       78.23    348.68 o 
 -19  13  15     2180.77     2124.83    178.31 o 
 -17  13  15     1816.97     1799.33    187.30 o 
 -15  13  15     3373.37     3648.42    971.31 o 
 -13  13  15    10739.99    10238.49    709.13 o 
 -11  13  15     5644.45     5458.82    888.90 o 
  -9  13  15       54.57      529.35    906.56 o 
  -7  13  15     2598.55     2866.84   1052.82 o 
  -5  13  15     2223.39     2204.36    777.96 o 
  -3  13  15     1515.79     1197.27    992.60 o 
  -1  13  15     1802.70     1937.19     92.83 o 
   3  13  15     3373.43     3345.93     71.55 o 
 -26  14  15     3996.52     4090.90    349.85 o 
 -24  14  15     2458.10     2390.31    237.07 o 
 -22  14  15     3501.01     4142.92    389.34 o 
 -20  14  15      684.45      996.75    270.71 o 
 -18  14  15     1589.14     1952.84    301.30 o 
 -16  14  15     3050.74     3107.93    383.87 o 
 -14  14  15     2314.87     2568.33    269.49 o 
 -12  14  15       31.52       75.47     54.34 o 
 -10  14  15     4865.73     5430.74    181.13 o 
  -8  14  15    15220.08    14850.89    502.64 o 
  -6  14  15    18028.83    16532.23   1029.27 o 
  -2  14  15     2582.48     2622.32    615.84 o 
   0  14  15      174.88      356.37    580.52 o 
 -25  15  15     3565.67     4263.89    354.34 o 
 -23  15  15       28.63      175.87    435.94 o 
 -21  15  15     1119.95     1165.17    246.70 o 
 -19  15  15    10594.29    11661.85    475.53 o 
 -17  15  15    18489.63    18552.45    526.15 o 
 -15  15  15    27305.02    25344.68    802.86 o 
 -13  15  15    10848.66    12782.70    755.80 o 
 -11  15  15     3029.86     4721.62    753.05 o 
  -9  15  15     1260.97     2084.81    860.37 o 
  -7  15  15      754.41     1430.93    430.18 o 
  -5  15  15      378.30      442.86    923.77 o 
  -3  15  15      481.87      550.18     35.32 o 
  -1  15  15     3911.88     4627.43    642.11 o 
   1  15  15     4887.54     5424.86    914.71 o 
 -26  16  15     1815.17     1900.12    175.67 o 
 -24  16  15     8895.24     8189.87    340.74 o 
 -22  16  15     5778.27     6535.01    339.66 o 
 -20  16  15     2906.73     3077.47    120.23 o 
 -18  16  15     5998.21     6352.67    215.39 o 
 -16  16  15     2464.43     2281.94    129.37 o 
 -14  16  15       84.50      120.75    108.45 o 
 -12  16  15     1295.27     1385.20    679.24 o 
 -10  16  15     2620.65     3274.39    363.62 o 
  -8  16  15    11571.90    13451.20    911.54 o 
  -6  16  15    10878.82    10675.83    412.07 o 
  -4  16  15     8360.92     7745.59    102.79 o 
  -2  16  15     5577.22     5307.12     96.45 o 
   0  16  15        5.64       21.74    836.37 o 
 -25  17  15      759.26      851.83    190.39 o 
 -23  17  15      416.94      626.51    260.50 o 
 -21  17  15      604.61      818.44    302.83 o 
 -19  17  15      700.12      670.27    160.72 o 
 -17  17  15     3253.50     3133.54     73.22 o 
 -15  17  15     4521.68     4525.71    580.34 o 
 -13  17  15      933.76     1619.31    703.24 o 
 -11  17  15     1219.92     1528.74    389.43 o 
  -9  17  15      468.95      688.30    250.41 o 
  -7  17  15      256.27      208.30    604.52 o 
  -5  17  15     1544.55     1786.40    348.68 o 
  -3  17  15     3565.59     3924.19    593.20 o 
  -1  17  15      605.72      782.94   1022.03 o 
 -24  18  15      887.71      688.03     53.20 o 
 -22  18  15        7.41       65.06     33.40 o 
 -20  18  15      465.58      747.62    102.36 o 
 -18  18  15      431.19      793.88    297.58 o 
 -16  18  15        0.26       68.34    483.32 o 
 -14  18  15      395.11      375.39    458.71 o 
 -12  18  15      261.89      335.54     87.40 o 
 -10  18  15      210.67      268.98   1027.92 o 
  -8  18  15      384.29      518.94    575.09 o 
  -6  18  15      620.00      762.56    812.82 o 
  -4  18  15       48.97      166.64    302.04 o 
  -2  18  15      100.59       59.77    348.68 o 
 -23  19  15      313.87      188.78     35.28 o 
 -21  19  15       57.77       15.40    286.45 o 
 -19  19  15        2.22       41.17    366.27 o 
 -17  19  15     1358.65     1633.82    334.33 o 
 -15  19  15     5455.33     6024.56    676.68 o 
 -13  19  15      190.98      508.52    772.07 o 
 -11  19  15      893.70     1339.46    366.79 o 
  -9  19  15     4255.89     3910.61    674.71 o 
  -7  19  15     1489.16     1429.57     42.11 o 
  -5  19  15       56.99       66.11    174.34 o 
  -3  19  15       38.01      136.75   1010.71 o 
 -20  20  15     4844.13     5173.03    343.88 o 
 -18  20  15     8248.73     8238.15    466.55 o 
 -16  20  15     1264.42     2010.98    367.20 o 
 -14  20  15      242.96      419.32    376.75 o 
 -12  20  15      901.69      892.97    296.60 o 
 -10  20  15     1302.53     1438.63    531.17 o 
  -8  20  15     4019.16     4624.26    802.86 o 
  -6  20  15     5601.08     6458.21    450.56 o 
  -4  20  15     2326.37     2172.66    692.82 o 
 -19  21  15     2722.59     2995.58    285.58 o 
 -17  21  15     3608.45     3887.07    168.23 o 
 -15  21  15     8488.62    11131.37   1039.24 o 
 -13  21  15     5938.53     7472.09    626.26 o 
 -11  21  15     7494.96     8823.77    370.41 o 
  -9  21  15     4904.00     4371.58    832.29 o 
  -7  21  15      443.50      427.47    267.17 o 
  -5  21  15      387.54      422.49    180.22 o 
 -16  22  15      331.80      403.92    656.60 o 
 -14  22  15       84.19      184.75    244.53 o 
 -12  22  15     2570.06     2648.58    192.45 o 
 -10  22  15     3317.93     3090.99      4.53 o 
  -8  22  15     2598.85     3321.48    953.20 o 
 -30   0  16      107.17      294.79    755.31 o 
 -28   0  16     8819.67    11048.96   1090.41 o 
 -26   0  16     2712.20     3952.27   1117.12 o 
 -24   0  16      425.86     2793.94    590.94 o 
 -22   0  16     1352.46     1458.10    848.14 o 
 -20   0  16     6294.85     6983.94    269.43 o 
 -18   0  16      491.55      363.17    981.73 o 
 -16   0  16     3077.58     3738.99    975.84 o 
 -14   0  16      250.68     1320.44    566.94 o 
 -10   0  16    93301.27    86541.43    901.12 o 
  -8   0  16    43709.93    42034.44    413.40 o 
  -6   0  16    27153.55    25755.40    665.65 o 
  -4   0  16    14000.85    13101.17    577.35 o 
  -2   0  16     1514.97     1522.85    151.70 o 
   0   0  16    10945.00    10098.93    322.87 o 
   2   0  16      118.97      193.36     87.40 o 
   4   0  16     6218.14     5989.53    201.51 o 
 -31   1  16     1549.35     1891.71    483.39 o 
 -29   1  16     3360.40     3124.63    489.91 o 
 -27   1  16     6214.60     6180.74    592.31 o 
 -25   1  16      613.44      501.30    309.59 o
[truncated: 58,152 more chars]
